# Supplementary material for: Signatures of gene transfer in the parallel evolution of osmotrophic specialization in eukaryotes
Source: Nat Ecol Evol. 2026 May 25;10(7):1342–55. doi: 10.1038/s41559-026-03054-w (PMC13345962; doi:10.1038/s41559-026-03054-w)
Supplement: Supplementary file 4 — Supplementary Tables 1–12. [file 41559_2026_3054_MOESM4_ESM.xlsx]

## Sheet: 1
Supplementary Table 1. Sum of enzyme representation annotations in osmoclusters, including the list of associated pathways and metabolisms.
Enzyme annotations in osmoclusters	Sum of annotation frequency	List of associated pathways	List of associated metabolisms
No enzyme	136.155	-	-
MTD1; methylenetetrahydrofolate dehydrogenase (NAD+) [EC:1.5.1.15]	1	One carbon pool by folate	Metabolism of cofactors and vitamins
E4.1.1.15, gadB, gadA, GAD; glutamate decarboxylase [EC:4.1.1.15]	1	Butanoate metabolism;Alanine, aspartate and glutamate metabolism;beta-Alanine metabolism;Taurine and hypotaurine metabolism;Quorum sensing;GABAergic synapse;Type I diabetes mellitus	Carbohydrate metabolism;Amino acid metabolism;Metabolism of other amino acids;Cellular community - prokaryotes;Nervous system;Endocrine and metabolic disease
E2.2.1.6S, ilvH, ilvN; acetolactate synthase I/III small subunit [EC:2.2.1.6]	1	Butanoate metabolism;C5-Branched dibasic acid metabolism;Valine, leucine and isoleucine biosynthesis;Pantothenate and CoA biosynthesis	Carbohydrate metabolism;Amino acid metabolism;Metabolism of cofactors and vitamins
DOLPP1; dolichyldiphosphatase [EC:3.6.1.43]	1	N-Glycan biosynthesis	Glycan biosynthesis and metabolism
RIB2, PUS8; tRNA pseudouridine32 synthase / 2,5-diamino-6-(5-phospho-D-ribitylamino)-pyrimidin-4(3H)-one deaminase [EC:5.4.99.28]	1	Riboflavin metabolism;Transfer RNA biogenesis	Metabolism of cofactors and vitamins;Protein families: genetic information processing
ilvC; ketol-acid reductoisomerase [EC:1.1.1.86]	1	Valine, leucine and isoleucine biosynthesis;Pantothenate and CoA biosynthesis	Amino acid metabolism;Metabolism of cofactors and vitamins
ybgC; acyl-CoA thioester hydrolase [EC:3.1.2.-]	1	Enzymes with EC numbers	Unclassified: metabolism
E3.1.1.45; carboxymethylenebutenolidase [EC:3.1.1.45]	1	Fluorobenzoate degradation;Chlorocyclohexane and chlorobenzene degradation;Toluene degradation	Xenobiotics biodegradation and metabolism
xylC; xylonolactonase [EC:3.1.1.-]	1	Pentose and glucuronate interconversions	Carbohydrate metabolism
E5.4.99.5; chorismate mutase [EC:5.4.99.5]	0.9873	Phenylalanine, tyrosine and tryptophan biosynthesis	Amino acid metabolism
thrB1; homoserine kinase [EC:2.7.1.39]	0.9872	Glycine, serine and threonine metabolism	Amino acid metabolism
punA, PNP; purine-nucleoside phosphorylase [EC:2.4.2.1]	0.987	Purine metabolism;Pyrimidine metabolism;Nicotinate and nicotinamide metabolism	Nucleotide metabolism;Metabolism of cofactors and vitamins
argJ; glutamate N-acetyltransferase / amino-acid N-acetyltransferase [EC:2.3.1.35 2.3.1.1]	0.9861	Arginine biosynthesis	Amino acid metabolism
pyrE; orotate phosphoribosyltransferase [EC:2.4.2.10]	0.9841	Pyrimidine metabolism	Nucleotide metabolism
E2.5.1.54, aroF, aroG, aroH; 3-deoxy-7-phosphoheptulonate synthase [EC:2.5.1.54]	0.9823	Phenylalanine, tyrosine and tryptophan biosynthesis;Quorum sensing	Amino acid metabolism;Cellular community - prokaryotes
metB; cystathionine gamma-synthase [EC:2.5.1.48]	0.9796	Sulfur metabolism;Cysteine and methionine metabolism;Selenocompound metabolism	Energy metabolism;Amino acid metabolism;Metabolism of other amino acids
panC; pantoate--beta-alanine ligase [EC:6.3.2.1]	0.9756	beta-Alanine metabolism;Pantothenate and CoA biosynthesis	Metabolism of other amino acids;Metabolism of cofactors and vitamins
GGPS1; geranylgeranyl diphosphate synthase, type III [EC:2.5.1.1 2.5.1.10 2.5.1.29]	0.9747	Terpenoid backbone biosynthesis;Prenyltransferases	Metabolism of terpenoids and polyketides;Protein families: metabolism
ltaE; threonine aldolase [EC:4.1.2.48]	0.9746	Glycine, serine and threonine metabolism	Amino acid metabolism
purB, ADSL; adenylosuccinate lyase [EC:4.3.2.2]	0.973	Purine metabolism;Alanine, aspartate and glutamate metabolism	Nucleotide metabolism;Amino acid metabolism
ADPGK; ADP-dependent glucokinase [EC:2.7.1.147]	0.973	Glycolysis / Gluconeogenesis	Carbohydrate metabolism
metF, MTHFR; methylenetetrahydrofolate reductase (NADPH) [EC:1.5.1.20]	0.9716	Carbon fixation pathways in prokaryotes;One carbon pool by folate;Antifolate resistance	Energy metabolism;Metabolism of cofactors and vitamins;Drug resistance: antineoplastic
GMPP; mannose-1-phosphate guanylyltransferase [EC:2.7.7.13]	0.9695	Fructose and mannose metabolism;Amino sugar and nucleotide sugar metabolism	Carbohydrate metabolism
hisG; ATP phosphoribosyltransferase [EC:2.4.2.17]	0.9692	Histidine metabolism	Amino acid metabolism
metX; homoserine O-acetyltransferase/O-succinyltransferase [EC:2.3.1.31 2.3.1.46]	0.9661	Sulfur metabolism;Cysteine and methionine metabolism	Energy metabolism;Amino acid metabolism
PRPS, prsA; ribose-phosphate pyrophosphokinase [EC:2.7.6.1]	0.9442	Pentose phosphate pathway;Purine metabolism	Carbohydrate metabolism;Nucleotide metabolism
PIGZ, SMP3; GPI mannosyltransferase 4 [EC:2.4.1.-]	0.9265	Glycosylphosphatidylinositol (GPI)-anchor biosynthesis;Glycosyltransferases	Glycan biosynthesis and metabolism;Protein families: metabolism
fadH; 2,4-dienoyl-CoA reductase (NADPH2) [EC:1.3.1.34]	0.9231	Enzymes with EC numbers	Unclassified: metabolism
GAT; glycerol-3-phosphate O-acyltransferase / dihydroxyacetone phosphate acyltransferase [EC:2.3.1.15 2.3.1.42]	0.9172	Glycerolipid metabolism;Glycerophospholipid metabolism;Lipid biosynthesis proteins	Lipid metabolism;Protein families: metabolism
ECI1, DCI; Delta3-Delta2-enoyl-CoA isomerase [EC:5.3.3.8]	0.8852	Fatty acid degradation	Lipid metabolism
KHK; ketohexokinase [EC:2.7.1.3]	0.8837	Fructose and mannose metabolism;Exosome	Carbohydrate metabolism;Protein families: signaling and cellular processes
hemD, UROS; uroporphyrinogen-III synthase [EC:4.2.1.75]	0.8628	Porphyrin and chlorophyll metabolism	Metabolism of cofactors and vitamins
PLD1_2; phospholipase D1/2 [EC:3.1.4.4]	0.8522	Glycerophospholipid metabolism;Ether lipid metabolism;Ras signaling pathway;Phospholipase D signaling pathway;Sphingolipid signaling pathway;cAMP signaling pathway;Endocytosis;Fc gamma R-mediated phagocytosis;GnRH signaling pathway;Parathyroid hormone synthesis, secretion and action;Glutamatergic synapse;Choline metabolism in cancer;Membrane trafficking	Lipid metabolism;Signal transduction;Transport and catabolism;Immune system;Endocrine system;Nervous system;Cancer: overview;Protein families: genetic information processing
FAS2; fatty acid synthase subunit alpha, fungi type [EC:2.3.1.86]	0.8407	Fatty acid biosynthesis;Lipid biosynthesis proteins	Lipid metabolism;Protein families: metabolism
FAS1; fatty acid synthase subunit beta, fungi type [EC:2.3.1.86]	0.823	Fatty acid biosynthesis;Lipid biosynthesis proteins	Lipid metabolism;Protein families: metabolism
deoC, DERA; deoxyribose-phosphate aldolase [EC:4.1.2.4]	0.8158	Pentose phosphate pathway	Carbohydrate metabolism
ppnK, NADK; NAD+ kinase [EC:2.7.1.23]	0.7551	Nicotinate and nicotinamide metabolism	Metabolism of cofactors and vitamins
GST, gst; glutathione S-transferase [EC:2.5.1.18]	0.7476	Glutathione metabolism;Metabolism of xenobiotics by cytochrome P450;Drug metabolism - cytochrome P450;Drug metabolism - other enzymes;Pathways in cancer;Chemical carcinogenesis;Hepatocellular carcinoma;Fluid shear stress and atherosclerosis;Platinum drug resistance;Transporters	Metabolism of other amino acids;Xenobiotics biodegradation and metabolism;Cancer: overview;Cancer: specific types;Cardiovascular disease;Drug resistance: antineoplastic;Protein families: signaling and cellular processes
PIGO; GPI ethanolamine phosphate transferase 3 subunit O [EC:2.7.-.-]	0.7246	Glycosylphosphatidylinositol (GPI)-anchor biosynthesis	Glycan biosynthesis and metabolism
PNPLA2, ATGL; patatin-like phospholipase domain-containing protein 2 [EC:3.1.1.3]	0.7021	Glycerolipid metabolism;Regulation of lipolysis in adipocytes;Thermogenesis	Lipid metabolism;Endocrine system;Environmental adaptation
CERS; ceramide synthetase [EC:2.3.1.24]	0.6794	Sphingolipid metabolism;Sphingolipid signaling pathway	Lipid metabolism;Signal transduction
PFKFB3; 6-phosphofructo-2-kinase / fructose-2,6-biphosphatase 3 [EC:2.7.1.105 3.1.3.46]	0.669	Fructose and mannose metabolism;HIF-1 signaling pathway;AMPK signaling pathway	Carbohydrate metabolism;Signal transduction
JLP1; sulfonate dioxygenase [EC:1.14.11.-]	0.5875	Enzymes with EC numbers	Unclassified: metabolism
NIT-6; nitrite reductase (NAD(P)H) [EC:1.7.1.4]	0.5215	Nitrogen metabolism	Energy metabolism
PIGG, GPI7; ethanolamine phosphate transferase 2 subunit G [EC:2.7.-.-]	0.5125	Glycosylphosphatidylinositol (GPI)-anchor biosynthesis	Glycan biosynthesis and metabolism
tauD; taurine dioxygenase [EC:1.14.11.17]	0.5	Sulfur metabolism;Taurine and hypotaurine metabolism	Energy metabolism;Metabolism of other amino acids
FRD; FAD-dependent fumarate reductase [EC:1.3.8.-]	0.4962	Enzymes with EC numbers	Unclassified: metabolism
SPT; serine palmitoyltransferase [EC:2.3.1.50]	0.4918	Sphingolipid metabolism;Sphingolipid signaling pathway;Autophagy - yeast;Amino acid related enzymes	Lipid metabolism;Signal transduction;Transport and catabolism;Protein families: metabolism
hprA; glycerate dehydrogenase [EC:1.1.1.29]	0.4815	Glyoxylate and dicarboxylate metabolism;Methane metabolism;Glycine, serine and threonine metabolism	Carbohydrate metabolism;Energy metabolism;Amino acid metabolism
pyrF; orotidine-5'-phosphate decarboxylase [EC:4.1.1.23]	0.4762	Pyrimidine metabolism	Nucleotide metabolism
EPHX2; soluble epoxide hydrolase / lipid-phosphate phosphatase [EC:3.3.2.10 3.1.3.76]	0.4747	Arachidonic acid metabolism;Chloroalkane and chloroalkene degradation;Peroxisome;Protein phosphatases and associated proteins;Peptidases	Lipid metabolism;Xenobiotics biodegradation and metabolism;Transport and catabolism;Protein families: metabolism
GNE; bifunctional UDP-N-acetylglucosamine 2-epimerase / N-acetylmannosamine kinase [EC:3.2.1.183 2.7.1.60]	0.4722	Amino sugar and nucleotide sugar metabolism	Carbohydrate metabolism
UMPS; uridine monophosphate synthetase [EC:2.4.2.10 4.1.1.23]	0.4603	Pyrimidine metabolism;Drug metabolism - other enzymes	Nucleotide metabolism;Xenobiotics biodegradation and metabolism
E3.2.1.123; endoglycosylceramidase [EC:3.2.1.123]	0.4474	Enzymes with EC numbers	Unclassified: metabolism
NTA1; protein N-terminal amidase [EC:3.5.1.-]	0.4454	Enzymes with EC numbers	Unclassified: metabolism
E2.7.1.105, PFK; 6-phosphofructo-2-kinase [EC:2.7.1.105]	0.4425	Fructose and mannose metabolism	Carbohydrate metabolism
NMT; glycylpeptide N-tetradecanoyltransferase [EC:2.3.1.97]	0.4331	Enzymes with EC numbers	Unclassified: metabolism
EARS, gltX; glutamyl-tRNA synthetase [EC:6.1.1.17]	0.4265	Porphyrin and chlorophyll metabolism;Aminoacyl-tRNA biosynthesis;Amino acid related enzymes;Transfer RNA biogenesis;Prokaryotic defense system	Metabolism of cofactors and vitamins;Translation;Protein families: metabolism;Protein families: genetic information processing;Protein families: signaling and cellular processes
yigB; FMN hydrolase / 5-amino-6-(5-phospho-D-ribitylamino)uracil phosphatase [EC:3.1.3.102 3.1.3.104]	0.4118	Riboflavin metabolism	Metabolism of cofactors and vitamins
PFKFB2; 6-phosphofructo-2-kinase / fructose-2,6-biphosphatase 2 [EC:2.7.1.105 3.1.3.46]	0.3868	Fructose and mannose metabolism;AMPK signaling pathway;Thyroid hormone signaling pathway	Carbohydrate metabolism;Signal transduction;Endocrine system
SIR2; NAD-dependent histone deacetylase SIR2 [EC:3.5.1.-]	0.3778	Nicotinate and nicotinamide metabolism;Longevity regulating pathway - multiple species;DNA replication proteins;Chromosome and associated proteins	Metabolism of cofactors and vitamins;Aging;Protein families: genetic information processing
E4.3.1.17, sdaA, sdaB, tdcG; L-serine dehydratase [EC:4.3.1.17]	0.375	Glycine, serine and threonine metabolism;Cysteine and methionine metabolism	Amino acid metabolism
CH25H; cholesterol 25-hydroxylase [EC:1.14.99.38]	0.36	Primary bile acid biosynthesis	Lipid metabolism
MNT3; alpha 1,3-mannosyltransferase [EC:2.4.1.-]	0.3585	Other types of O-glycan biosynthesis;Glycosyltransferases	Glycan biosynthesis and metabolism;Protein families: metabolism
nirB; nitrite reductase (NADH) large subunit [EC:1.7.1.15]	0.3333	Nitrogen metabolism	Energy metabolism
pel; pectate lyase [EC:4.2.2.2]	0.3165	Pentose and glucuronate interconversions;Quorum sensing	Carbohydrate metabolism;Cellular community - prokaryotes
LAG1; Acyl-CoA-dependent ceramide synthase [EC:2.3.1.24]	0.3152	Sphingolipid metabolism	Lipid metabolism
TRP; tryptophan synthase [EC:4.2.1.20]	0.3065	Glycine, serine and threonine metabolism;Phenylalanine, tyrosine and tryptophan biosynthesis	Amino acid metabolism
MGAT4A_B; alpha-1,3-mannosylglycoprotein beta-1,4-N-acetylglucosaminyltransferase A/B [EC:2.4.1.145]	0.3065	N-Glycan biosynthesis;Various types of N-glycan biosynthesis;Glycosyltransferases	Glycan biosynthesis and metabolism;Protein families: metabolism
nirD; nitrite reductase (NADH) small subunit [EC:1.7.1.15]	0.3056	Nitrogen metabolism	Energy metabolism
PFKFB4; 6-phosphofructo-2-kinase / fructose-2,6-biphosphatase 4 [EC:2.7.1.105 3.1.3.46]	0.3031	Fructose and mannose metabolism;AMPK signaling pathway	Carbohydrate metabolism;Signal transduction
GLDH; L-galactono-1,4-lactone dehydrogenase [EC:1.3.2.3]	0.2962	Ascorbate and aldarate metabolism	Carbohydrate metabolism
ALDH1L; formyltetrahydrofolate dehydrogenase [EC:1.5.1.6]	0.2962	One carbon pool by folate	Metabolism of cofactors and vitamins
panB; 3-methyl-2-oxobutanoate hydroxymethyltransferase [EC:2.1.2.11]	0.2805	Pantothenate and CoA biosynthesis	Metabolism of cofactors and vitamins
adhP; alcohol dehydrogenase, propanol-preferring [EC:1.1.1.1]	0.278	Glycolysis / Gluconeogenesis;Fatty acid degradation;Tyrosine metabolism;Retinol metabolism;Chloroalkane and chloroalkene degradation;Naphthalene degradation;Metabolism of xenobiotics by cytochrome P450;Drug metabolism - cytochrome P450	Carbohydrate metabolism;Lipid metabolism;Amino acid metabolism;Metabolism of cofactors and vitamins;Xenobiotics biodegradation and metabolism
CDH; cellobiose dehydrogenase (acceptor) [EC:1.1.99.18]	0.2771	Enzymes with EC numbers	Unclassified: metabolism
FAEB; feruloyl esterase [EC:3.1.1.73]	0.2727	Enzymes with EC numbers	Unclassified: metabolism
bioF; 8-amino-7-oxononanoate synthase [EC:2.3.1.47]	0.2704	Biotin metabolism;Amino acid related enzymes	Metabolism of cofactors and vitamins;Protein families: metabolism
E5.1.99.4, AMACR, mcr; alpha-methylacyl-CoA racemase [EC:5.1.99.4]	0.2646	Primary bile acid biosynthesis;Peroxisome	Lipid metabolism;Transport and catabolism
AKR1A1, adh; alcohol dehydrogenase (NADP+) [EC:1.1.1.2]	0.2624	Glycolysis / Gluconeogenesis;Pentose and glucuronate interconversions;Glycerolipid metabolism;Caprolactam degradation;Exosome	Carbohydrate metabolism;Lipid metabolism;Xenobiotics biodegradation and metabolism;Protein families: signaling and cellular processes
CPT1A; carnitine O-palmitoyltransferase 1, liver isoform [EC:2.3.1.21]	0.25	Fatty acid degradation;AMPK signaling pathway;Glucagon signaling pathway;Adipocytokine signaling pathway;PPAR signaling pathway;Thermogenesis;Insulin resistance;Mitochondrial biogenesis	Lipid metabolism;Signal transduction;Endocrine system;Environmental adaptation;Endocrine and metabolic disease;Protein families: genetic information processing
SUGCT; succinate---hydroxymethylglutarate CoA-transferase [EC:2.8.3.13]	0.2434	Enzymes with EC numbers	Unclassified: metabolism
pgm; phosphoglucomutase [EC:5.4.2.2]	0.2427	Glycolysis / Gluconeogenesis;Pentose phosphate pathway;Galactose metabolism;Starch and sucrose metabolism;Amino sugar and nucleotide sugar metabolism;Purine metabolism;Streptomycin biosynthesis	Carbohydrate metabolism;Nucleotide metabolism;Biosynthesis of other secondary metabolites
PFKFB1; 6-phosphofructo-2-kinase / fructose-2,6-biphosphatase 1 [EC:2.7.1.105 3.1.3.46]	0.2404	Fructose and mannose metabolism;AMPK signaling pathway;Glucagon signaling pathway	Carbohydrate metabolism;Signal transduction;Endocrine system
PAM, PHM; peptidylglycine monooxygenase [EC:1.14.17.3]	0.2344	Enzymes with EC numbers	Unclassified: metabolism
PAL; peptidylamidoglycolate lyase [EC:4.3.2.5]	0.2344	Enzymes with EC numbers	Unclassified: metabolism
chnB; cyclohexanone monooxygenase [EC:1.14.13.22]	0.2326	Caprolactam degradation	Xenobiotics biodegradation and metabolism
MNN1; alpha 1,3-mannosyltransferase [EC:2.4.1.-]	0.217	Various types of N-glycan biosynthesis;Other types of O-glycan biosynthesis;Glycosyltransferases	Glycan biosynthesis and metabolism;Protein families: metabolism
MNT2; alpha 1,3-mannosyltransferase [EC:2.4.1.-]	0.217	Other types of O-glycan biosynthesis;Glycosyltransferases	Glycan biosynthesis and metabolism;Protein families: metabolism
PTGR3, ZADH2; prostaglandin reductase 3 [EC:1.3.1.48]	0.2093	Enzymes with EC numbers	Unclassified: metabolism
MOGAT2, MGAT2; 2-acylglycerol O-acyltransferase 2 [EC:2.3.1.22]	0.2	Glycerolipid metabolism;Fat digestion and absorption	Lipid metabolism;Digestive system
PLOD3; lysyl hydroxylase/galactosyltransferase/glucosyltransferase [EC:1.14.11.4 2.4.1.50 2.4.1.66]	0.2	Lysine degradation;Other types of O-glycan biosynthesis;Glycosyltransferases	Amino acid metabolism;Glycan biosynthesis and metabolism;Protein families: metabolism
iolW; scyllo-inositol 2-dehydrogenase (NADP+) [EC:1.1.1.371]	0.2	Inositol phosphate metabolism	Carbohydrate metabolism
FLAD1; FAD synthetase [EC:2.7.7.2]	0.1803	Riboflavin metabolism	Metabolism of cofactors and vitamins
CPT2; carnitine O-palmitoyltransferase 2 [EC:2.3.1.21]	0.1719	Fatty acid degradation;PPAR signaling pathway;Thermogenesis	Lipid metabolism;Endocrine system;Environmental adaptation
E2.3.1.37, ALAS; 5-aminolevulinate synthase [EC:2.3.1.37]	0.1702	Glycine, serine and threonine metabolism;Porphyrin and chlorophyll metabolism;Amino acid related enzymes	Amino acid metabolism;Metabolism of cofactors and vitamins;Protein families: metabolism
CAD; cinnamyl-alcohol dehydrogenase [EC:1.1.1.195]	0.1685	Phenylpropanoid biosynthesis	Biosynthesis of other secondary metabolites
kbl, GCAT; glycine C-acetyltransferase [EC:2.3.1.29]	0.1632	Glycine, serine and threonine metabolism;Amino acid related enzymes	Amino acid metabolism;Protein families: metabolism
glk; glucokinase [EC:2.7.1.2]	0.1389	Glycolysis / Gluconeogenesis;Galactose metabolism;Starch and sucrose metabolism;Amino sugar and nucleotide sugar metabolism;Streptomycin biosynthesis;Neomycin, kanamycin and gentamicin biosynthesis	Carbohydrate metabolism;Biosynthesis of other secondary metabolites
FMO; dimethylaniline monooxygenase (N-oxide forming) [EC:1.14.13.8]	0.1318	Drug metabolism - cytochrome P450	Xenobiotics biodegradation and metabolism
pht5; 4,5-dihydroxyphthalate decarboxylase [EC:4.1.1.55]	0.1304	Polycyclic aromatic hydrocarbon degradation	Xenobiotics biodegradation and metabolism
lip, TGL2; triacylglycerol lipase [EC:3.1.1.3]	0.1286	Glycerolipid metabolism	Lipid metabolism
nemA; N-ethylmaleimide reductase [EC:1.-.-.-]	0.1264	Nitrotoluene degradation	Xenobiotics biodegradation and metabolism
E1.6.99.1; NADPH2 dehydrogenase [EC:1.6.99.1]	0.1209	Enzymes with EC numbers	Unclassified: metabolism
mmuM, BHMT2; homocysteine S-methyltransferase [EC:2.1.1.10]	0.1179	Cysteine and methionine metabolism	Amino acid metabolism
hemC, HMBS; hydroxymethylbilane synthase [EC:2.5.1.61]	0.1177	Porphyrin and chlorophyll metabolism	Metabolism of cofactors and vitamins
hemX; uroporphyrin-III C-methyltransferase [EC:2.1.1.107]	0.1177	Porphyrin and chlorophyll metabolism	Metabolism of cofactors and vitamins
cobA-hemD; uroporphyrinogen III methyltransferase / synthase [EC:2.1.1.107 4.2.1.75]	0.1177	Porphyrin and chlorophyll metabolism	Metabolism of cofactors and vitamins
hemDX; uroporphyrinogen III methyltransferase / synthase [EC:2.1.1.107 4.2.1.75]	0.1177	Porphyrin and chlorophyll metabolism	Metabolism of cofactors and vitamins
OPR; 12-oxophytodienoic acid reductase [EC:1.3.1.42]	0.1099	alpha-Linolenic acid metabolism	Lipid metabolism
pip; proline iminopeptidase [EC:3.4.11.5]	0.1071	Arginine and proline metabolism;Peptidases	Amino acid metabolism;Protein families: metabolism
DLAT, aceF, pdhC; pyruvate dehydrogenase E2 component (dihydrolipoamide acetyltransferase) [EC:2.3.1.12]	0.0949	Glycolysis / Gluconeogenesis;Citrate cycle (TCA cycle);Pyruvate metabolism	Carbohydrate metabolism
PCME; prenylcysteine alpha-carboxyl methylesterase [EC:3.1.1.-]	0.0938	Terpenoid backbone biosynthesis	Metabolism of terpenoids and polyketides
ethA; monooxygenase [EC:1.14.13.-]	0.093	Aminobenzoate degradation	Xenobiotics biodegradation and metabolism
yahK; uncharacterized zinc-type alcohol dehydrogenase-like protein [EC:1.-.-.-]	0.0912	Enzymes with EC numbers	Unclassified: metabolism
frc; formyl-CoA transferase [EC:2.8.3.16]	0.0847	Enzymes with EC numbers	Unclassified: metabolism
lldD; L-lactate dehydrogenase (cytochrome) [EC:1.1.2.3]	0.084	Pyruvate metabolism	Carbohydrate metabolism
E3.2.1.4; endoglucanase [EC:3.2.1.4]	0.0757	Starch and sucrose metabolism	Carbohydrate metabolism
SETD1, SET1; histone-lysine N-methyltransferase SETD1 [EC:2.1.1.43]	0.0741	Lysine degradation;Chromosome and associated proteins	Amino acid metabolism;Protein families: genetic information processing
AMY, amyA, malS; alpha-amylase [EC:3.2.1.1]	0.0699	Starch and sucrose metabolism;Carbohydrate digestion and absorption	Carbohydrate metabolism;Digestive system
CPT1B; carnitine O-palmitoyltransferase 1, muscle isoform [EC:2.3.1.21]	0.0677	Fatty acid degradation;AMPK signaling pathway;Glucagon signaling pathway;Adipocytokine signaling pathway;PPAR signaling pathway;Thermogenesis;Insulin resistance;Mitochondrial biogenesis	Lipid metabolism;Signal transduction;Endocrine system;Environmental adaptation;Endocrine and metabolic disease;Protein families: genetic information processing
adh2; alcohol dehydrogenase [EC:1.1.1.-]	0.0641	Propanoate metabolism;Enzymes with EC numbers	Carbohydrate metabolism;Unclassified: metabolism
SORD, gutB; L-iditol 2-dehydrogenase [EC:1.1.1.14]	0.0641	Pentose and glucuronate interconversions;Fructose and mannose metabolism	Carbohydrate metabolism
E1.6.2.2; cytochrome-b5 reductase [EC:1.6.2.2]	0.0611	Amino sugar and nucleotide sugar metabolism	Carbohydrate metabolism
PDC, pdc; pyruvate decarboxylase [EC:4.1.1.1]	0.0608	Glycolysis / Gluconeogenesis	Carbohydrate metabolism
EGT2; hercynylcysteine S-oxide lyase [EC:4.4.1.36]	0.0588	Histidine metabolism	Amino acid metabolism
E1.1.1.208; (+)-neomenthol dehydrogenase [EC:1.1.1.208]	0.0571	Monoterpenoid biosynthesis	Metabolism of terpenoids and polyketides
EPHX1; microsomal epoxide hydrolase [EC:3.3.2.9]	0.057	Metabolism of xenobiotics by cytochrome P450;Bile secretion;Chemical carcinogenesis;Peptidases	Xenobiotics biodegradation and metabolism;Digestive system;Cancer: overview;Protein families: metabolism
argB; acetylglutamate kinase [EC:2.7.2.8]	0.0556	Arginine biosynthesis	Amino acid metabolism
SUOX; sulfite oxidase [EC:1.8.3.1]	0.0556	Sulfur metabolism	Energy metabolism
NR; nitrate reductase (NAD(P)H) [EC:1.7.1.1 1.7.1.2 1.7.1.3]	0.0556	Nitrogen metabolism	Energy metabolism
CHAT; choline O-acetyltransferase [EC:2.3.1.6]	0.0547	Glycerophospholipid metabolism;Cholinergic synapse	Lipid metabolism;Nervous system
kamD; beta-lysine 5,6-aminomutase alpha subunit [EC:5.4.3.3]	0.0526	Lysine degradation	Amino acid metabolism
MTMR1_2; myotubularin-related protein 1/2 [EC:3.1.3.64 3.1.3.95]	0.0497	Inositol phosphate metabolism;Phosphatidylinositol signaling system;Protein phosphatases and associated proteins	Carbohydrate metabolism;Signal transduction;Protein families: metabolism
RENBP; N-acylglucosamine 2-epimerase [EC:5.1.3.8]	0.0495	Amino sugar and nucleotide sugar metabolism	Carbohydrate metabolism
SAC1, SACM1L; phosphatidylinositol 4-phosphatase [EC:3.1.3.-]	0.0473	Inositol phosphate metabolism;Phosphatidylinositol signaling system	Carbohydrate metabolism;Signal transduction
pntE, penE, ptlE; pentalenolactone D synthase [EC:1.14.13.170 1.14.13.171]	0.0465	Biosynthesis of secondary metabolites - other antibiotics	Biosynthesis of other secondary metabolites
LPCAT1_2; lysophosphatidylcholine acyltransferase / lyso-PAF acetyltransferase [EC:2.3.1.23 2.3.1.67]	0.0435	Glycerophospholipid metabolism;Ether lipid metabolism;Lipid biosynthesis proteins	Lipid metabolism;Protein families: metabolism
doxD; thiosulfate dehydrogenase [quinone] large subunit [EC:1.8.5.2]	0.0431	Sulfur metabolism	Energy metabolism
ACP5; tartrate-resistant acid phosphatase type 5 [EC:3.1.3.2]	0.0422	Riboflavin metabolism;Lysosome;Osteoclast differentiation;Rheumatoid arthritis	Metabolism of cofactors and vitamins;Transport and catabolism;Development;Immune disease
yjgB; uncharacterized zinc-type alcohol dehydrogenase-like protein [EC:1.-.-.-]	0.0414	Enzymes with EC numbers	Unclassified: metabolism
pcaD; 3-oxoadipate enol-lactonase [EC:3.1.1.24]	0.0411	Benzoate degradation	Xenobiotics biodegradation and metabolism
GDE1; glycerophosphodiester phosphodiesterase [EC:3.1.4.46]	0.0403	Glycerophospholipid metabolism	Lipid metabolism
fdhA; glutathione-independent formaldehyde dehydrogenase [EC:1.2.1.46]	0.0385	Methane metabolism;Chloroalkane and chloroalkene degradation	Energy metabolism;Xenobiotics biodegradation and metabolism
dgkA, DGK; diacylglycerol kinase (ATP) [EC:2.7.1.107]	0.0385	Glycerolipid metabolism;Glycerophospholipid metabolism;Phosphatidylinositol signaling system;Phospholipase D signaling pathway;Choline metabolism in cancer	Lipid metabolism;Signal transduction;Cancer: overview
PGAM, gpmA; 2,3-bisphosphoglycerate-dependent phosphoglycerate mutase [EC:5.4.2.11]	0.038	Glycolysis / Gluconeogenesis;Methane metabolism;Glycine, serine and threonine metabolism;Glucagon signaling pathway;Central carbon metabolism in cancer;Membrane trafficking;Exosome	Carbohydrate metabolism;Energy metabolism;Amino acid metabolism;Endocrine system;Cancer: overview;Protein families: genetic information processing;Protein families: signaling and cellular processes
ASH1L; histone-lysine N-methyltransferase ASH1L [EC:2.1.1.43]	0.037	Lysine degradation;Chromosome and associated proteins	Amino acid metabolism;Protein families: genetic information processing
SETD2, SET2; histone-lysine N-methyltransferase SETD2 [EC:2.1.1.43]	0.037	Lysine degradation;Chromosome and associated proteins	Amino acid metabolism;Protein families: genetic information processing
WHSC1, MMSET, NSD2; histone-lysine N-methyltransferase NSD2 [EC:2.1.1.43]	0.037	Lysine degradation;Transcriptional misregulation in cancer;Chromosome and associated proteins	Amino acid metabolism;Cancer: overview;Protein families: genetic information processing
panE, apbA; 2-dehydropantoate 2-reductase [EC:1.1.1.169]	0.0333	Pantothenate and CoA biosynthesis	Metabolism of cofactors and vitamins
paaF, echA; enoyl-CoA hydratase [EC:4.2.1.17]	0.0328	Propanoate metabolism;Butanoate metabolism;Fatty acid degradation;Valine, leucine and isoleucine degradation;Lysine degradation;Phenylalanine metabolism;Tryptophan metabolism;beta-Alanine metabolism;Limonene and pinene degradation;Geraniol degradation;Benzoate degradation;Aminobenzoate degradation;Caprolactam degradation	Carbohydrate metabolism;Lipid metabolism;Amino acid metabolism;Metabolism of other amino acids;Metabolism of terpenoids and polyketides;Xenobiotics biodegradation and metabolism
npdA; NAD-dependent deacetylase [EC:3.5.1.-]	0.0321	Enzymes with EC numbers	Unclassified: metabolism
pepN; aminopeptidase N [EC:3.4.11.2]	0.0312	Glutathione metabolism;Peptidases	Metabolism of other amino acids;Protein families: metabolism
inhA; cyclohexyl-isocyanide hydratase [EC:4.2.1.103]	0.0312	Caprolactam degradation;Peptidases	Xenobiotics biodegradation and metabolism;Protein families: metabolism
HIS4; phosphoribosyl-ATP pyrophosphohydrolase / phosphoribosyl-AMP cyclohydrolase / histidinol dehydrogenase [EC:3.6.1.31 3.5.4.19 1.1.1.23]	0.0308	Histidine metabolism	Amino acid metabolism
coaE; dephospho-CoA kinase [EC:2.7.1.24]	0.0294	Pantothenate and CoA biosynthesis	Metabolism of cofactors and vitamins
yihX; glucose-1-phosphatase [EC:3.1.3.10]	0.0294	Glycolysis / Gluconeogenesis	Carbohydrate metabolism
nanK; N-acylmannosamine kinase [EC:2.7.1.60]	0.0278	Amino sugar and nucleotide sugar metabolism	Carbohydrate metabolism
nanE; N-acylglucosamine-6-phosphate 2-epimerase [EC:5.1.3.9]	0.0278	Amino sugar and nucleotide sugar metabolism	Carbohydrate metabolism
nanEK; N-acetylmannosamine-6-phosphate 2-epimerase / N-acetylmannosamine kinase [EC:5.1.3.9 2.7.1.60]	0.0278	Amino sugar and nucleotide sugar metabolism	Carbohydrate metabolism
E2.7.1.4, scrK; fructokinase [EC:2.7.1.4]	0.0278	Fructose and mannose metabolism;Starch and sucrose metabolism;Amino sugar and nucleotide sugar metabolism	Carbohydrate metabolism
NAGK, nagK; N-acetylglucosamine kinase [EC:2.7.1.59]	0.0278	Amino sugar and nucleotide sugar metabolism	Carbohydrate metabolism
E1.1.1.1, adh; alcohol dehydrogenase [EC:1.1.1.1]	0.0276	Glycolysis / Gluconeogenesis;Fatty acid degradation;Tyrosine metabolism;Retinol metabolism;Chloroalkane and chloroalkene degradation;Naphthalene degradation;Metabolism of xenobiotics by cytochrome P450;Drug metabolism - cytochrome P450	Carbohydrate metabolism;Lipid metabolism;Amino acid metabolism;Metabolism of cofactors and vitamins;Xenobiotics biodegradation and metabolism
pcaB; 3-carboxy-cis,cis-muconate cycloisomerase [EC:5.5.1.2]	0.027	Benzoate degradation	Xenobiotics biodegradation and metabolism
TAD1; trans-aconitate decarbocylase [EC:4.1.1.-]	0.027	C5-Branched dibasic acid metabolism	Carbohydrate metabolism
ZDHHC; palmitoyltransferase [EC:2.3.1.225]	0.027	Enzymes with EC numbers	Unclassified: metabolism
E1.16.1.7; ferric-chelate reductase [EC:1.16.1.7]	0.0268	Enzymes with EC numbers	Unclassified: metabolism
uctC; CoA:oxalate CoA-transferase [EC:2.8.3.19]	0.0265	Enzymes with EC numbers	Unclassified: metabolism
manB; phosphomannomutase [EC:5.4.2.8]	0.0263	Fructose and mannose metabolism;Amino sugar and nucleotide sugar metabolism	Carbohydrate metabolism
pelC; pectate lyase C [EC:4.2.2.2 4.2.2.10]	0.0253	Pentose and glucuronate interconversions	Carbohydrate metabolism
upp, UPRT; uracil phosphoribosyltransferase [EC:2.4.2.9]	0.0238	Pyrimidine metabolism	Nucleotide metabolism
PNPLA3; patatin-like phospholipase domain-containing protein 3 [EC:3.1.1.3 2.3.1.-]	0.0213	Glycerolipid metabolism	Lipid metabolism
PNPLA5; patatin-like phospholipase domain-containing protein 5 [EC:3.1.1.-]	0.0213	Enzymes with EC numbers	Unclassified: metabolism
PNPLA1; patatin-like phospholipase domain-containing protein 1 [EC:3.1.1.-]	0.0213	Enzymes with EC numbers	Unclassified: metabolism
ureC; urease subunit alpha [EC:3.5.1.5]	0.0192	Purine metabolism;Arginine biosynthesis;Atrazine degradation;Epithelial cell signaling in Helicobacter pylori infection	Nucleotide metabolism;Amino acid metabolism;Xenobiotics biodegradation and metabolism;Infectious disease: bacterial
dehH; haloacetate dehalogenase [EC:3.8.1.3]	0.019	Chloroalkane and chloroalkene degradation;Chlorocyclohexane and chlorobenzene degradation	Xenobiotics biodegradation and metabolism
trxB, TRR; thioredoxin reductase (NADPH) [EC:1.8.1.9]	0.019	Selenocompound metabolism	Metabolism of other amino acids
hdrA2; heterodisulfide reductase subunit A2 [EC:1.8.7.3 1.8.98.4 1.8.98.5 1.8.98.6]	0.019	Methane metabolism	Energy metabolism
EHMT; euchromatic histone-lysine N-methyltransferase [EC:2.1.1.43]	0.0185	Lysine degradation;Longevity regulating pathway;Chromosome and associated proteins	Amino acid metabolism;Aging;Protein families: genetic information processing
LARGE; glycosyltransferase-like protein LARGE [EC:2.4.2.- 2.4.1.-]	0.0175	Mannose type O-glycan biosynthesis;Glycosyltransferases	Glycan biosynthesis and metabolism;Protein families: metabolism
GXYLT; UDP-xylose:glucoside alpha-1,3-xylosyltransferase [EC:2.4.2.-]	0.0175	Other types of O-glycan biosynthesis;Glycosyltransferases	Glycan biosynthesis and metabolism;Protein families: metabolism
LDHD, dld; D-lactate dehydrogenase (cytochrome) [EC:1.1.2.4]	0.0169	Pyruvate metabolism	Carbohydrate metabolism
ADE5; phosphoribosylamine--glycine ligase / phosphoribosylformylglycinamidine cyclo-ligase [EC:6.3.4.13 6.3.3.1]	0.0169	Purine metabolism	Nucleotide metabolism
ABCC1; ATP-binding cassette, subfamily C (CFTR/MRP), member 1 [EC:7.6.2.3]	0.0159	ABC transporters;Sphingolipid signaling pathway;Vitamin digestion and absorption;MicroRNAs in cancer;Antifolate resistance;Transporters	Membrane transport;Signal transduction;Digestive system;Cancer: overview;Drug resistance: antineoplastic;Protein families: signaling and cellular processes
ABCB1, CD243; ATP-binding cassette, subfamily B (MDR/TAP), member 1 [EC:7.6.2.2]	0.0156	ABC transporters;Bile secretion;MicroRNAs in cancer;Gastric cancer;Transporters;Exosome;CD molecules	Membrane transport;Digestive system;Cancer: overview;Cancer: specific types;Protein families: signaling and cellular processes
ALDH; aldehyde dehydrogenase (NAD+) [EC:1.2.1.3]	0.0156	Glycolysis / Gluconeogenesis;Ascorbate and aldarate metabolism;Pyruvate metabolism;Fatty acid degradation;Glycerolipid metabolism;Valine, leucine and isoleucine degradation;Lysine degradation;Arginine and proline metabolism;Histidine metabolism;Tryptophan metabolism;beta-Alanine metabolism;Insect hormone biosynthesis;Limonene and pinene degradation;Chloroalkane and chloroalkene degradation	Carbohydrate metabolism;Lipid metabolism;Amino acid metabolism;Metabolism of other amino acids;Metabolism of terpenoids and polyketides;Xenobiotics biodegradation and metabolism
E1.2.1.5; aldehyde dehydrogenase (NAD(P)+) [EC:1.2.1.5]	0.0156	Glycolysis / Gluconeogenesis;Histidine metabolism;Tyrosine metabolism;Phenylalanine metabolism;beta-Alanine metabolism;Metabolism of xenobiotics by cytochrome P450;Drug metabolism - cytochrome P450;Chemical carcinogenesis	Carbohydrate metabolism;Amino acid metabolism;Metabolism of other amino acids;Xenobiotics biodegradation and metabolism;Cancer: overview
HIS7; imidazole glycerol-phosphate synthase [EC:4.3.2.10]	0.0154	Histidine metabolism	Amino acid metabolism
hisIE; phosphoribosyl-ATP pyrophosphohydrolase / phosphoribosyl-AMP cyclohydrolase [EC:3.6.1.31 3.5.4.19]	0.0154	Histidine metabolism	Amino acid metabolism
FAH; dihydroceramide fatty acyl 2-hydroxylase [EC:1.14.18.7]	0.0153	Enzymes with EC numbers	Unclassified: metabolism
nudF; ADP-ribose pyrophosphatase [EC:3.6.1.13]	0.0149	Purine metabolism	Nucleotide metabolism
NUDT2; bis(5'-nucleosidyl)-tetraphosphatase [EC:3.6.1.17]	0.0149	Purine metabolism;Pyrimidine metabolism	Nucleotide metabolism
ndx1; diadenosine hexaphosphate hydrolase (ATP-forming) [EC:3.6.1.61]	0.0149	Purine metabolism	Nucleotide metabolism
FGAOX3; chanoclavine-I aldehyde reductase [EC:1.3.1.100]	0.0137	Indole alkaloid biosynthesis	Biosynthesis of other secondary metabolites
E3.2.1.22B, galA, rafA; alpha-galactosidase [EC:3.2.1.22]	0.0132	Galactose metabolism;Glycerolipid metabolism;Sphingolipid metabolism;Glycosphingolipid biosynthesis - globo and isoglobo series	Carbohydrate metabolism;Lipid metabolism;Glycan biosynthesis and metabolism
znd; D-altritol 5-dehydrogenase [EC:1.1.1.407]	0.0128	Enzymes with EC numbers	Unclassified: metabolism
E1.1.1.9; D-xylulose reductase [EC:1.1.1.9]	0.0128	Pentose and glucuronate interconversions	Carbohydrate metabolism
FUCA; alpha-L-fucosidase [EC:3.2.1.51]	0.0127	Other glycan degradation;Exosome	Glycan biosynthesis and metabolism;Protein families: signaling and cellular processes
tfdA; alpha-ketoglutarate-dependent 2,4-dichlorophenoxyacetate dioxygenase [EC:1.14.11.-]	0.0125	Chlorocyclohexane and chlorobenzene degradation	Xenobiotics biodegradation and metabolism
TYR; tyrosinase [EC:1.14.18.1]	0.012	Tyrosine metabolism;Isoquinoline alkaloid biosynthesis;Betalain biosynthesis;Melanogenesis	Amino acid metabolism;Biosynthesis of other secondary metabolites;Endocrine system
BCKDHB, bkdA2; 2-oxoisovalerate dehydrogenase E1 component beta subunit [EC:1.2.4.4]	0.0118	Propanoate metabolism;Valine, leucine and isoleucine degradation	Carbohydrate metabolism;Amino acid metabolism
fldA; cinnamoyl-CoA:phenyllactate CoA-transferase [EC:2.8.3.17]	0.0106	Tropane, piperidine and pyridine alkaloid biosynthesis	Biosynthesis of other secondary metabolites
hadA; (R)-2-hydroxy-4-methylpentanoate CoA-transferase [EC:2.8.3.24]	0.0106	Enzymes with EC numbers	Unclassified: metabolism
MTM1; myotubularin [EC:3.1.3.64 3.1.3.95]	0.0105	Inositol phosphate metabolism;Phosphatidylinositol signaling system;Protein phosphatases and associated proteins	Carbohydrate metabolism;Signal transduction;Protein families: metabolism
psd, PISD; phosphatidylserine decarboxylase [EC:4.1.1.65]	0.0105	Glycerophospholipid metabolism	Lipid metabolism
CPT1C; carnitine O-palmitoyltransferase 1, brain isoform [EC:2.3.1.21]	0.0104	Fatty acid degradation;AMPK signaling pathway;Glucagon signaling pathway;Adipocytokine signaling pathway;PPAR signaling pathway;Thermogenesis;Mitochondrial biogenesis	Lipid metabolism;Signal transduction;Endocrine system;Environmental adaptation;Protein families: genetic information processing
OPLAH, OXP1, oplAH; 5-oxoprolinase (ATP-hydrolysing) [EC:3.5.2.9]	0.0099	Glutathione metabolism	Metabolism of other amino acids
MNN2; alpha 1,2-mannosyltransferase [EC:2.4.1.-]	0.0094	Various types of N-glycan biosynthesis;Glycosyltransferases	Glycan biosynthesis and metabolism;Protein families: metabolism
UQCRFS1, RIP1, petA; ubiquinol-cytochrome c reductase iron-sulfur subunit [EC:7.1.1.8]	0.0089	Oxidative phosphorylation;Two-component system;Cardiac muscle contraction;Thermogenesis;Alzheimer disease;Parkinson disease;Huntington disease;Non-alcoholic fatty liver disease (NAFLD)	Energy metabolism;Signal transduction;Circulatory system;Environmental adaptation;Neurodegenerative disease;Endocrine and metabolic disease
selD, SEPHS; selenide, water dikinase [EC:2.7.9.3]	0.0086	Selenocompound metabolism;Transfer RNA biogenesis	Metabolism of other amino acids;Protein families: genetic information processing
nox; 4,4'-dithiodibutanoate disulfide reductase [EC:1.8.1.20]	0.0082	Enzymes with EC numbers	Unclassified: metabolism
ASRGL1, iaaA; L-asparaginase / beta-aspartyl-peptidase [EC:3.5.1.1 3.4.19.5]	0.0078	Alanine, aspartate and glutamate metabolism;Cyanoamino acid metabolism;Peptidases	Amino acid metabolism;Metabolism of other amino acids;Protein families: metabolism
PTEN; phosphatidylinositol-3,4,5-trisphosphate 3-phosphatase and dual-specificity protein phosphatase PTEN [EC:3.1.3.16 3.1.3.48 3.1.3.67]	0.0077	Inositol phosphate metabolism;FoxO signaling pathway;Phosphatidylinositol signaling system;Sphingolipid signaling pathway;PI3K-Akt signaling pathway;mTOR signaling pathway;Autophagy - animal;p53 signaling pathway;Cellular senescence;Focal adhesion;Longevity regulating pathway - worm;Pathways in cancer;MicroRNAs in cancer;Central carbon metabolism in cancer;PD-L1 expression and PD-1 checkpoint pat…	Carbohydrate metabolism;Signal transduction;Transport and catabolism;Cell growth and death;Cellular community - eukaryotes;Aging;Cancer: overview;Cancer: specific types;Endocrine and metabolic disease;Infectious disease: viral;Drug resistance: antineoplastic;Protein families: metabolism
hapE; 4-hydroxyacetophenone monooxygenase [EC:1.14.13.84]	0.0077	Bisphenol degradation	Xenobiotics biodegradation and metabolism
frdA; fumarate reductase flavoprotein subunit [EC:1.3.5.4]	0.0076	Citrate cycle (TCA cycle);Pyruvate metabolism;Butanoate metabolism;Oxidative phosphorylation;Carbon fixation pathways in prokaryotes;Two-component system	Carbohydrate metabolism;Energy metabolism;Signal transduction
E2.7.11.-; protein-serine/threonine kinase [EC:2.7.11.-]	0.0074	Enzymes with EC numbers	Unclassified: metabolism
E2.7.1.71, aroK, aroL; shikimate kinase [EC:2.7.1.71]	0.007	Phenylalanine, tyrosine and tryptophan biosynthesis	Amino acid metabolism
plsC; 1-acyl-sn-glycerol-3-phosphate acyltransferase [EC:2.3.1.51]	0.0064	Glycerolipid metabolism;Glycerophospholipid metabolism;Lipid biosynthesis proteins	Lipid metabolism;Protein families: metabolism
ETFDH; electron-transferring-flavoprotein dehydrogenase [EC:1.5.5.1]	0.0064	Enzymes with EC numbers	Unclassified: metabolism
menH; 2-succinyl-6-hydroxy-2,4-cyclohexadiene-1-carboxylate synthase [EC:4.2.99.20]	0.0063	Ubiquinone and other terpenoid-quinone biosynthesis	Metabolism of cofactors and vitamins
mhpC; 2-hydroxy-6-oxonona-2,4-dienedioate hydrolase [EC:3.7.1.14]	0.0063	Phenylalanine metabolism	Amino acid metabolism
hsaD; 4,5:9,10-diseco-3-hydroxy-5,9,17-trioxoandrosta-1(10),2-diene-4-oate hydrolase [EC:3.7.1.17]	0.0063	Steroid degradation	Xenobiotics biodegradation and metabolism
cpo; non-heme chloroperoxidase [EC:1.11.1.10]	0.0063	Enzymes with EC numbers	Unclassified: metabolism
E2.7.7.24, rfbA, rffH; glucose-1-phosphate thymidylyltransferase [EC:2.7.7.24]	0.0061	Polyketide sugar unit biosynthesis;Streptomycin biosynthesis;Acarbose and validamycin biosynthesis	Metabolism of terpenoids and polyketides;Biosynthesis of other secondary metabolites
betA, CHDH; choline dehydrogenase [EC:1.1.99.1]	0.006	Glycine, serine and threonine metabolism	Amino acid metabolism
PRUNE, PPX1; exopolyphosphatase [EC:3.6.1.11]	0.006	Purine metabolism	Nucleotide metabolism
UGP2, galU, galF; UTP--glucose-1-phosphate uridylyltransferase [EC:2.7.7.9]	0.0059	Pentose and glucuronate interconversions;Galactose metabolism;Starch and sucrose metabolism;Amino sugar and nucleotide sugar metabolism	Carbohydrate metabolism
qor, CRYZ; NADPH:quinone reductase [EC:1.6.5.5]	0.0057	Enzymes with EC numbers	Unclassified: metabolism
E3.2.1.8, xynA; endo-1,4-beta-xylanase [EC:3.2.1.8]	0.0048	Enzymes with EC numbers	Unclassified: metabolism
E3.2.1.89; arabinogalactan endo-1,4-beta-galactosidase [EC:3.2.1.89]	0.0048	Enzymes with EC numbers	Unclassified: metabolism
SGPP1; sphingosine-1-phosphate phosphatase 1 [EC:3.1.3.-]	0.0047	Sphingolipid metabolism;Sphingolipid signaling pathway	Lipid metabolism;Signal transduction
SGPP2; sphingosine-1-phosphate phosphotase 2 [EC:3.1.3.-]	0.0047	Sphingolipid metabolism;Sphingolipid signaling pathway	Lipid metabolism;Signal transduction
LCD; L-cysteine desulfhydrase [EC:4.4.1.28]	0.0045	Cysteine and methionine metabolism	Amino acid metabolism
psp; phosphoserine phosphatase [EC:3.1.3.3]	0.0035	Methane metabolism;Glycine, serine and threonine metabolism	Energy metabolism;Amino acid metabolism
E2.7.1.-; kinase [EC:2.7.1.-]	0.0028	Enzymes with EC numbers	Unclassified: metabolism
ARD1; D-arabinitol dehydrogenase (NADP+) [EC:1.1.1.287]	0.0028	Pentose and glucuronate interconversions	Carbohydrate metabolism
E3.5.4.3, guaD; guanine deaminase [EC:3.5.4.3]	0.0026	Purine metabolism	Nucleotide metabolism
CHS1; chitin synthase [EC:2.4.1.16]	0.0023	Amino sugar and nucleotide sugar metabolism;Glycosyltransferases	Carbohydrate metabolism;Protein families: metabolism
DLD, lpd, pdhD; dihydrolipoamide dehydrogenase [EC:1.8.1.4]	0.0017	Glycolysis / Gluconeogenesis;Citrate cycle (TCA cycle);Pyruvate metabolism;Glyoxylate and dicarboxylate metabolism;Propanoate metabolism;Glycine, serine and threonine metabolism;Valine, leucine and isoleucine degradation;Lysine degradation;Tryptophan metabolism;Exosome	Carbohydrate metabolism;Amino acid metabolism;Protein families: signaling and cellular processes
PLPP1_2_3; phosphatidate phosphatase [EC:3.1.3.4]	0.001	Glycerolipid metabolism;Glycerophospholipid metabolism;Ether lipid metabolism;Sphingolipid metabolism;Phospholipase D signaling pathway;Fc gamma R-mediated phagocytosis;Fat digestion and absorption;Choline metabolism in cancer	Lipid metabolism;Signal transduction;Immune system;Digestive system;Cancer: overview
E3.1.3.25, IMPA, suhB; myo-inositol-1(or 4)-monophosphatase [EC:3.1.3.25]	0.0009	Inositol phosphate metabolism;Streptomycin biosynthesis;Phosphatidylinositol signaling system	Carbohydrate metabolism;Biosynthesis of other secondary metabolites;Signal transduction

## Sheet: 2
Supplementary Table 2. Main annotation of the osmocluster as inferred by aggregating the individual annotations of every cluster sequence obtained with eggNOG-mapper
Osmocluster	Main annotation
OG63	Belongs to the major facilitator superfamily. Sugar transporter (TC 2.A.1.1) family
OG71	serine-type endopeptidase activity
OG137	G-protein beta/gamma-subunit complex binding
OG201	Aminotransferase class I and II
OG211	Sir2 family
OG230	Belongs to the carnitine choline acetyltransferase family
OG255	NADH:flavin oxidoreductase / NADH oxidase family
OG260	Alcohol dehydrogenase GroES-like domain
OG273	magnesium ion transmembrane transporter activity
OG293	F-box LRR-repeat protein
OG325	protein tyrosine phosphatase activity
OG377	6phosphofructo2kinase
OG407	ribose phosphate diphosphokinase activity
OG462	Protein of unknown function (DUF1336)
OG483	Peptidase family C69
OG487	Pyridine nucleotide-disulphide oxidoreductase
OG512	regulation of ruffle assembly
OG594	phospholipase D activity
OG621	Plays a complex role in regulating the basal catalytic activity of the alpha subunit
OG639	Ribonuclease H protein,,,Transposase
OG662	Vacuolar transporter chaperone
OG663	CoA-transferase family III
OG699	sphingosine N-acyltransferase activity
OG743	Methylenetetrahydrofolate reductase
OG784	ATPase activity
OG790	intracellular protein transport
OG791	Belongs to the MIP aquaporin (TC 1.A.8) family
OG814	PAN domain
OG832	mannose-1-phosphate guanylyltransferase activity
OG847	Glycoside-hydrolase family GH114
OG875	epoxide hydrolase
OG884	Phosphate acyltransferases
OG985	Type I phosphodiesterase / nucleotide pyrophosphatase
OG1006	Sphaeroforma arctica JP610
OG1050	secondary active sulfate transmembrane transporter activity
OG1138	Domain in cystathionine beta-synthase and other proteins.
OG1155	fumarate reductase (NADH) activity
OG1178	serine-type endopeptidase activity
OG1183	Flavin-binding monooxygenase-like
OG1202	Cyclin
OG1215	Alpha/beta hydrolase family
OG1238	Cysteine-rich secretory protein family
OG1262	succinate transmembrane transporter activity
OG1316	peroxisome organization
OG1349	Carbon-nitrogen hydrolase
OG1365	Beta-eliminating lyase
OG1366	homoserine O-acetyltransferase,,,alpha/beta hydrolase fold
OG1405	Autophagy protein Apg6
OG1462	Ion channel regulatory protein UNC-93
OG1478	Domain of unknown function (DUF1729)
OG1491	Stereospecific condensation of phosphoenolpyruvate (PEP) and D-erythrose-4-phosphate (E4P) giving rise to 3-deoxy-D- arabino-heptulosonate-7-phosphate (DAHP)
OG1492	ATP-binding Cassette (ABC) Superfamily. Source PGD
OG1495	negative regulation of TOR signaling
OG1653	Mannosyltransferase putative
OG1780	Endonuclease that specifically degrades the RNA of RNA- DNA hybrids
OG1925	Alpha/beta hydrolase family
OG2077	insulin receptor signaling pathway via phosphatidylinositol 3-kinase
OG2217	GDP-mannose transmembrane transporter activity
OG2344	Na+/Pi-cotransporter
OG2471	Zinc-ribbon like family
OG2520	Dehydrogenase
OG2562	nucleoside transmembrane transporter activity
OG2634	Gaa1-like, GPI transamidase component
OG2661	pantoate-beta-alanine ligase
OG2675	attachment of GPI anchor to protein
OG2680	Transmembrane amino acid transporter protein
OG2729	Taurine catabolism dioxygenase TauD, TfdA family
OG2774	WD repeat-containing protein,,,WD40 repeats
OG2787	geranylgeranyl diphosphate biosynthetic process
OG2806	Pectate lyase
OG2807	Golgi organization
OG2809	chorismate mutase
OG2816	Nitrogen permease regulator 2
OG2835	homoserine kinase activity
OG2838	Alcohol dehydrogenase GroES-like domain
OG2890	The purine nucleoside phosphorylases catalyze the phosphorolytic breakdown of the N-glycosidic bond in the beta- (deoxy)ribonucleoside molecules, with the formation of the corresponding free purine bases and pentose-1-phosphate
OG2901	cellular response to phosphate starvation
OG2922	Cellulase (glycosyl hydrolase family 5)
OG2927	Alpha/beta hydrolase family
OG2959	domain-containing protein
OG2989	(S)-2-(5-amino-1-(5-phospho-D-ribosyl)imidazole-4-carboxamido)succinate AMP-lyase (fumarate-forming) activity
OG3033	double-strand break repair via single-strand annealing
OG3100	Catalyzes two activities which are involved in the cyclic version of arginine biosynthesis the synthesis of acetylglutamate from glutamate and acetyl-CoA, and of ornithine by transacetylation between acetylornithine and glutamate
OG3175	palmitoyl-(protein) hydrolase activity
OG3220	nucleotide-excision repair involved in interstrand cross-link repair
OG3238	Domain in Tre-2, BUB2p, and Cdc16p. Probable Rab-GAPs.
OG3259	Alg9-like mannosyltransferase family
OG3305	Potential Queuosine, Q, salvage protein family
OG3311	protein modification by small protein conjugation
OG3372	Belongs to the group II decarboxylase family
OG3415	telomerase inhibitor activity
OG3417	ATP phosphoribosyltransferase activity
OG3455	Uncharacterised protein family (UPF0014)
OG3482	DJ-1/PfpI family
OG3487	CHY zinc finger
OG3504	de novo' UMP biosynthetic process,,,Catalyzes the transfer of a ribosyl phosphate group from 5-phosphoribose 1-diphosphate to orotate, leading to the formation of orotidine monophosphate (OMP)
OG3509	Na+/H+ antiporter family
OG3562	Translocase of outer mitochondrial membrane 70
OG3604	Enoyl-CoA hydratase/isomerase
OG3606	Arv1-like family
OG3638	Probable molybdopterin binding domain
OG3670	Peptidase M50B-like
OG3734	prolyl-tRNA aminoacylation
OG3769	S-adenosyl-L-methionine-dependent protein methyltransferase that trimethylates the N-terminal glycine 'Gly- 2' of elongation factor 1-alpha, before also catalyzing the mono- and dimethylation of 'Lys-3'
OG3790	-
OG3957	positive regulation of TOR signaling
OG3990	Cysteine-rich motif following a subset of SET domains
OG4008	Transmembrane proteins 14C
OG4113	Translocation protein Sec62
OG4117	Integral peroxisomal membrane peroxin
OG4151	Etoposide-induced protein 2.4 (EI24)
OG4154	UreF
OG4165	Peroxisomal membrane protein
OG4188	25S rRNA (adenine(2142)-N(1))-methyltransferase, Bmt2
OG4202	negative regulation of epidermal growth factor-activated receptor activity
OG4223	Uroporphyrinogen-III synthase HemD
OG4293	Mitochondrial NAD( ) kinase that phosphorylates NAD( ) to yield NADP( ). Can use both ATP or inorganic polyphosphate as the phosphoryl donor
OG4297	ZIP Zinc transporter
OG4300	MgsA AAA+ ATPase C terminal
OG4320	cystathionine gamma-synthase activity
OG4348	ATP10 protein
OG4367	Mitochondrial carrier protein
OG4390	function. Source PGD
OG4423	acetolactate synthase activity
OG4484	triglyceride catabolic process
OG4547	Phosphate acyltransferases
OG4561	ABC-type nitrate sulfonate bicarbonate transport systems periplasmic components-like protein
OG4562	Ring finger protein 121
OG4610	Histidyl-tRNA synthetase
OG4616	DEAD DEAH box helicase
OG4730	A distinct subfamily of CDD/CDA-like deaminases
OG4806	ketohexokinase activity
OG4820	Repeat in Drosophila CG10860, human KIAA0680 and C. elegans F26H9.2
OG4871	Extracellular dioxygenase. Source PGD
OG4874	Homeodomain transcription factor
OG4883	GTP cyclohydrolase N terminal
OG4955	Telomere-capping, CST complex subunit
OG4992	deaminase activity,,,deaminase
OG5031	LCCL domain-containing protein
OG5061	Aldo/keto reductase family
OG5091	Serine dehydratase beta chain
OG5115	ubiquitin binding
OG5168	NADPH-adrenodoxin reductase activity
OG5227	function. Source PGD
OG5254	DeoC/LacD family aldolase
OG5408	CrcB-like protein, Camphor Resistance (CrcB)
OG5419	Protein kinase C conserved region 2 (CalB)
OG5453	ADP-specific glucokinase activity
OG5471	nitrite reductase (NAD(P)H) large subunit
OG5513	UDP-N-acetylglucosamine 2-epimerase activity
OG5620	oxidation-reduction process,,,Enoyl-(Acyl carrier protein) reductase
OG5624	Oxidoreductase family, C-terminal alpha/beta domain
OG5764	Haloacid dehalogenase-like hydrolase
OG5800	Domain of unknown function (DUF4954)
OG5812	NUDIX domain
OG5905	Mitochondrial 18 KDa protein (MTP18)
OG5912	MYND finger
OG6017	Carboxylesterase family
OG6077	Uncharacterized alpha/beta hydrolase domain (DUF2235)
OG6079	Ketol-acid reductoisomerase
OG6361	Source PGD
OG6390	DinB superfamily
OG6397	Required for the maintenance of the structure of the mitochondrial inner membrane. Involved in mitochondrial morphology
OG6479	Cytochrome b5-like Heme/Steroid binding domain
OG6590	Transmembrane protein. Source PGD
OG6597	TAP-like protein
OG6854	Succinylglutamate desuccinylase / Aspartoacylase family
OG7175	Cytidylyltransferase-like
OG7373	Dynamitin
OG7383	Fatty acid hydroxylase superfamily
OG7399	function. Source PGD
OG7669	Source PGD
OG8109	Protein of unknown function TPD sequence-motif
OG8387	Mycolic acid cyclopropane synthetase
OG8563	thioesterase,,,Thioesterase-like superfamily
OG9102	Flavin containing amine oxidoreductase
OG11211	DASH complex subunit Dad1
OG11329	Dienelactone hydrolase family
OG12874	Divalent cation transporter
OG12930	Protein of unknown function (DUF2855)
OG15315	Tannase and feruloyl esterase
OG16116	Glutathione S-transferase, N-terminal domain
OG17029	Chitin-binding domain type 3
OG19144	Glutathione-dependent formaldehyde-activating enzyme
OG22177	-
OG22623	-
OG28578	Major royal jelly protein
OG31679	Protein of unknown function (DUF1697)
OG38497	-

## Sheet: 3
Supplementary Table 3. Distribution of gene familiy origination signal for the osmoclusters across the branches of the phylogeny as inferred by phylogenetic reconciliation
See Extended Data Fig. 6 for the species tree with coded branch names
Coded branch name	Mean origination frequency over total	Comments
I172	0.37	# Root of the species tree
Non-eukaryotes	0.256	# 'Non-eukaryotes' lineage
I171	0.07	# Last common ancestor of eukaryotes in the species tree
I160	0.026
I161	0.025
I168	0.014
I167	0.011
I138	0.011
I129	0.011
I142	0.01
I162	0.01
I140	0.008
I130	0.008
I170	0.007
I169	0.007
I151	0.006
I155	0.005
I165	0.005
I152	0.005
I159	0.005
I163	0.005
I166	0.005
I135	0.005
I147	0.004
Pigoraptor_vietnamica	0.004
I148	0.004
I128	0.004
I164	0.004
I93	0.003
I156	0.003
Hyphochytrium_catenoides	0.003
I136	0.003
I158	0.003
I154	0.003
Goniomonas_avonlea	0.003
I141	0.002
I157	0.002
I145	0.002
I121	0.002
Saprolegnia_parasitica	0.002
Rhodelphis_limneticus	0.002
I101	0.002
I104	0.002
I144	0.002
I122	0.002
I149	0.002
I99	0.002
I120	0.001
I153	0.001
I150	0.001
I111	0.001
Symbiodinium_minutum	0.001
I95	0.001
I117	0.001
Aplanochytrium_kerguelense	0.001
Plasmodiophora_brassicae	0.001
I94	0.001
I110	0.001
Sphaeroforma_arctica	0.001
Cyanophora_paradoxa	0.001
I87	0.001
I124	0.001
I133	0.001
I146	0.001
I98	0.001
Abeoforma_whisleri	0.001
Micromonas_pusilla	0.001
I116	0.001
Amoebidium_parasiticum	0.001
Conidiobolus_coronatus	0.001
Mortierella_verticillata	0.001
Dictyostelium_discoideum	0.001
Hondaea_fermentalgiana	0.001
Reticulomyxa_filosa	0.001
I127	0.001
Albugo_laibachii	0.001
Allomyces_macrogynus	0.001
Ectocarpus_siliculosus	0.001
I88	0.001
I123	0.001
Coemansia_reversa	0.001
Emiliania_huxleyi	0.001
Guillardia_theta	0.001
I90	0.001
I100	0.001
I137	0.001
Coprinopsis_cinerea	0
Ichthyophonus_hoferi	0
Parvularia_atlantis	0
Thalassiosira_pseudonana	0
I91	0
I103	0
I132	0
Bicosoecida_sp	0
I97	0
I143	0
Rozella_allomycis	0
Spizellomyces_punctatus	0
I89	0
I118	0
I134	0
Chlorokybus_atmophyticus	0
Corallochytrium_limacisporum	0
Ministeria_vibrans	0
Neolecta_irregularis	0
Pirum_gemmata	0
I106	0
I126	0
Chrysochromulina_sp	0
Gonapodya_prolifera	0
Nannochloropsis_gaditana	0
Thecamonas_trahens	0
I102	0
I105	0
I108	0
I115	0
Aurantiochytrium_limacinum	0
Bathycoccus_prasinos	0
Neurospora_crassa	0
I109	0
I119	0
Aureococcus_anophagefferens	0
Acanthamoeba_castellanii	0
Chromosphaera_perkinsii	0
Cafeteria_roenbergensis	0
Phycomyces_blakesleeanus	0
Selaginella_moellendorffii	0
Tetrahymena_thermophila	0
I92	0
I96	0
I114	0
I139	0
Aphanomyces_astaci	0
Cyanidioschyzon_merolae	0
Chromera_velia	0
Pyropia_yezoensis	0
I107	0
I113	0
Bigelowiella_natans	0
Creolimax_fragrantissima	0
Capsaspora_owczarzaki	0
Chlamydomonas_reinhardtii	0
Monosiga_brevicollis	0
Marchantia_polymorpha	0
Rhizopus_oryzae	0
Sporobolomyces_roseus	0
Salpingoeca_rosetta	0
Taphrina_deformans	0
Vitrella_brassicaformis	0
I112	0
I131	0
Blastocystis_hominis	0
Catenaria_anguillulae	0
Chondrus_crispus	0
Cyanoptyche_gloeocystis	0
Daphnia_pulex	0
Homo_sapiens	0
Klebsormidium_flaccidum	0
Mitosporidium_daphniae	0
Nematostella_vectensis	0
Pythium_arrhenomanes	0
Phytophthora_infestans	0
Phytopythium_vexans	0
Rhizophagus_irregularis	0
Schizosaccharomyces_pombe	0
Ustilago_maydis	0
I125	0
Arabidopsis_thaliana	0
Fonticula_alba	0
Hyaloperonospora_arabidopsidis	0
Pythium_ultimum	0
Schizochytrium_aggregatum	0
Sphaerothecum_destruens	0

## Sheet: 4
Supplementary Table 4. Gene family clusters with HGT topologies detected. Each pair of osmotrophic groups is represented in each HGT topology is indicated. Information of the HGT lineage is also indicated when it could be inferred. Functional information annotated for the cluster is also indicated
Cluster	Osmotrophs in the HGT clade	HGT Donor	HGT receptor	Main annotation	Most frequent KO enzyme annotation found	Most frequent KO pathway annotation found	Overrepresented in osmotrophic groups?	Overrepresented in 2 distantly-related osmogroups or more
OG157	T,P	Uncertain	Uncertain	Belongs to the D-isomer specific 2-hydroxyacid dehydrogenase family	serA, PHGDH; D-3-phosphoglycerate dehydrogenase / 2-oxoglutarate reductase [EC:1.1.1.95 1.1.1.399] (0.3)	Glycine, serine and threonine metabolism (0.53)	0	No
OG240	T,L	Uncertain	Uncertain	phosphopantetheine binding	LYS2; L-2-aminoadipate reductase [EC:1.2.1.95] (0.13)	Lysine biosynthesis (0.13)	T	No
OG243	T,P	Uncertain	Uncertain	cation-transporting ATPase activity	zntA; Cd2+/Zn2+-exporting ATPase [EC:3.6.3.3 7.2.2.12] (0.17)	Enzymes with EC numbers (0.26)	0	No
OG357	T,P	Uncertain	Uncertain	Belongs to the aconitase IPM isomerase family	ACO, acnA; aconitate hydratase [EC:4.2.1.3] (0.48)	Citrate cycle (TCA cycle),,,Carbon fixation pathways in prokaryotes (0.49)	F,T	No
OG409	T,P	Uncertain	Uncertain	Belongs to the glycosyl hydrolase 1 family	E3.2.1.21; beta-glucosidase [EC:3.2.1.21] (0.7)	Starch and sucrose metabolism (0.8)	P	No
OG428	T,P	Uncertain	Uncertain	xylan 1,4-beta-xylosidase activity	bglX; beta-glucosidase [EC:3.2.1.21] (0.87)	Starch and sucrose metabolism,,,Cyanoamino acid metabolism,,,Phenylpropanoid biosynthesis (0.87)	P	No
OG462	T,P	Uncertain	Uncertain	Protein of unknown function (DUF1336)	- (0)	- (0)	L,P,T	Yes
OG478	T,P	Pseudofungi	Teretosporea	transposition, RNA-mediated	- (0)	- (0)	0	No
OG664	T,P	Uncertain	Uncertain	NAD-dependent glycerol-3-phosphate dehydrogenase C-terminus	GPD1; glycerol-3-phosphate dehydrogenase (NAD+) [EC:1.1.1.8] (0.95)	Glycerophospholipid metabolism (0.95)	0	No
OG935	T,P	Pseudofungi	Teretosporea	Nitrate transporter	NRT, narK, nrtP, nasA; MFS transporter, NNP family, nitrate/nitrite transporter (0.97)	Nitrogen metabolism (0.97)	0	No
OG1171	T,P	Uncertain	Uncertain	nucleotide catabolic process	E3.1.3.5; 5'-nucleotidase [EC:3.1.3.5] (0.72)	Purine metabolism,,,Pyrimidine metabolism,,,Nicotinate and nicotinamide metabolism (0.73)	P	No
OG1180	T,P	Pseudofungi	Teretosporea	MAPEG family	GST, gst; glutathione S-transferase [EC:2.5.1.18] (0.87)	Glutathione metabolism,,,Metabolism of xenobiotics by cytochrome P450,,,Drug metabolism - cytochrome P450,,,Drug metabolism - other enzymes (0.87)	0	No
OG1240	T,P	Uncertain	Uncertain	GNS1/SUR4 family	ELOVL6; elongation of very long chain fatty acids protein 6 [EC:2.3.1.199] (0.58)	Fatty acid elongation,,,Biosynthesis of unsaturated fatty acids (0.86)	0	No
OG1312	T,P	Pseudofungi	Teretosporea	Phosphoenolpyruvate carboxykinase	E4.1.1.49, pckA; phosphoenolpyruvate carboxykinase (ATP) [EC:4.1.1.49] (0.99)	Glycolysis / Gluconeogenesis,,,Citrate cycle (TCA cycle),,,Pyruvate metabolism,,,Carbon fixation in photosynthetic organisms (0.99)	P	No
OG1549	T,P	Uncertain	Uncertain	alkaline phosphatase activity	E3.1.3.1, phoA, phoB; alkaline phosphatase [EC:3.1.3.1] (0.94)	Thiamine metabolism,,,Folate biosynthesis (0.94)	F,T	No
OG2453	T,P	Uncertain	Uncertain	ceramidase activity,,,Neutral/alkaline non-lysosomal ceramidase, C-terminal	ASAH2; neutral ceramidase [EC:3.5.1.23] (0.95)	Sphingolipid metabolism (0.95)	L,P	No
OG2618	T,P	Pseudofungi	Teretosporea	Glucokinase	glk; glucokinase [EC:2.7.1.2] (0.93)	Glycolysis / Gluconeogenesis,,,Galactose metabolism,,,Starch and sucrose metabolism,,,Amino sugar and nucleotide sugar metabolism,,,Streptomycin biosynthesis,,,Neomycin, kanamycin and gentamicin biosynthesis (0.93)	P,T	Yes
OG3102	T,P	Pseudofungi	Teretosporea	endoplasmic reticulum organization	- (0)	- (0)	0	No
OG4594	T,P	Uncertain	Uncertain	4-alpha-glucanotransferase	malQ; 4-alpha-glucanotransferase [EC:2.4.1.25] (0.78)	Starch and sucrose metabolism (0.8)	0	No
OG5045	T,P	Uncertain	Uncertain	NADPH-hemoprotein reductase activity	POR; NADPH-ferrihemoprotein reductase [EC:1.6.2.4] (0.42)	Enzymes with EC numbers (0.42)	0	No
OG5471	T,P	Uncertain	Uncertain	nitrite reductase (NAD(P)H) large subunit	NIT-6; nitrite reductase (NAD(P)H) [EC:1.7.1.4] (0.5)	Nitrogen metabolism (0.89)	F,L,P	Yes
OG5538	T,P	Uncertain	Uncertain	ketol-acid reductoisomerase activity	ilvC; ketol-acid reductoisomerase [EC:1.1.1.86] (1.0)	Valine, leucine and isoleucine biosynthesis,,,Pantothenate and CoA biosynthesis (1.0)	P	No
OG5627	T,P	Uncertain	Uncertain	oxygen carrier activity	- (0)	- (0)	L	No
OG6515	T,P	Uncertain	Uncertain	Transposase. Source PGD	- (0)	- (0)	P,T	Yes
OG8541	T,P	Uncertain	Uncertain	Protein of unknown function (DUF2804)	- (0)	- (0)	L,T	Yes
OG9750	T,P	Pseudofungi	Teretosporea	regulation of chemokine (C-C motif) ligand 2 secretion	- (0)	- (0)	T	No
OG12541	T,P	Pseudofungi	Teretosporea	Patatin-like phospholipase	- (0)	- (0)	0	No
OG15616	T,P	Uncertain	Uncertain	Multicopper oxidase	E1.11.1.7; peroxidase [EC:1.11.1.7] (0.1)	Phenylpropanoid biosynthesis (0.1)	P,T	Yes
OG15646	T,P	Pseudofungi	Teretosporea	Cys/Met metabolism PLP-dependent enzyme	cysK; cysteine synthase [EC:2.5.1.47] (0.2)	Sulfur metabolism,,,Cysteine and methionine metabolism (0.2)	T	No
OG76	T,L	Uncertain	Uncertain	Peptidyl-prolyl cis-trans isomerase	E5.2.1.8; peptidylprolyl isomerase [EC:5.2.1.8] (0.33)	Enzymes with EC numbers (0.34)	0	No
OG123	T,L	Uncertain	Uncertain	Acyl-CoA dehydrogenase, N-terminal domain	IVD, ivd; isovaleryl-CoA dehydrogenase [EC:1.3.8.4] (0.15)	Valine, leucine and isoleucine degradation (0.46)	L,T	Yes
OG134	T,P	Pseudofungi	Teretosporea	antiporter activity	E3.2.1.67; galacturan 1,4-alpha-galacturonidase [EC:3.2.1.67] (0.0)	Pentose and glucuronate interconversions (0.0)	P	No
OG149	T,L	Uncertain	Uncertain	Belongs to the mitochondrial carrier (TC 2.A.29) family	- (0)	- (0)	0	No
OG178	T,L	Uncertain	Uncertain	Transmembrane protein. Source PGD	- (0)	- (0)	L,P	No
OG180	T,L	Labyrinthulea	Teretosporea	ATP binding	- (0)	- (0)	0	No
OG213	T,L	Uncertain	Uncertain	Pyridoxal-phosphate dependent enzyme	cysK; cysteine synthase [EC:2.5.1.47] (0.64)	Cysteine and methionine metabolism (0.88)	P	No
OG216	T,L	Labyrinthulea	Teretosporea	Amidase	E3.5.1.4, amiE; amidase [EC:3.5.1.4] (0.42)	Tryptophan metabolism (0.43)	0	No
OG308	T,L	Uncertain	Uncertain	retrograde trans-synaptic signaling by lipid	argE; acetylornithine deacetylase [EC:3.5.1.16] (0.0)	Arginine biosynthesis (0.0)	L,T	Yes
OG320	T,L	Uncertain	Uncertain	3-hydroxyacyl-CoA dehydrogenase, NAD binding domain	HADH; 3-hydroxyacyl-CoA dehydrogenase [EC:1.1.1.35] (0.23)	Butanoate metabolism (0.61)	0	No
OG332	T,L	Uncertain	Uncertain	Rhodanase C-terminal	DHFR, folA; dihydrofolate reductase [EC:1.5.1.3] (0.05)	Folate biosynthesis,,,One carbon pool by folate (0.05)	L,P	No
OG352	T,L	Uncertain	Uncertain	FAD binding domain	COMT; catechol O-methyltransferase [EC:2.1.1.6] (0.01)	Steroid hormone biosynthesis,,,Tyrosine metabolism,,,Betalain biosynthesis (0.01)	0	No
OG398	T,L	Labyrinthulea	Teretosporea	zinc ion transmembrane transporter activity	COMT; catechol O-methyltransferase [EC:2.1.1.6] (0.18)	Steroid hormone biosynthesis,,,Tyrosine metabolism,,,Betalain biosynthesis (0.18)	P	No
OG435	T,L	Labyrinthulea	Teretosporea	fructose 1,6-bisphosphate 1-phosphatase activity	FBP, fbp; fructose-1,6-bisphosphatase I [EC:3.1.3.11] (0.74)	Carbon fixation in photosynthetic organisms (0.96)	0	No
OG450	T,L	Uncertain	Uncertain	poly(3-hydroxybutyrate) depolymerase activity	CECR1, ADA2; adenosine deaminase CECR1 [EC:3.5.4.4] (0.02)	Purine metabolism (0.02)	L,P	No
OG460	T,L	Uncertain	Uncertain	Belongs to the peroxidase family	E1.11.1.5; cytochrome c peroxidase [EC:1.11.1.5] (0.63)	Enzymes with EC numbers (0.64)	0	No
OG483	T,L	Labyrinthulea	Teretosporea	Peptidase family C69	- (0)	- (0)	L,P,T	Yes
OG487	T,L	Labyrinthulea	Teretosporea	Pyridine nucleotide-disulphide oxidoreductase	doxD; thiosulfate dehydrogenase [quinone] large subunit [EC:1.8.5.2] (0.04)	Sulfur metabolism (0.04)	F,L,P	Yes
OG597	T,L	Uncertain	Uncertain	transmembrane transport	- (0)	- (0)	0	No
OG634	T,L	Teretosporea	Labyrinthulea	Mechanosensitive ion channel	NRT, narK, nrtP, nasA; MFS transporter, NNP family, nitrate/nitrite transporter (0.09)	Nitrogen metabolism (0.09)	0	No
OG640	T,L	Uncertain	Uncertain	SNARE associated Golgi protein	KMO; kynurenine 3-monooxygenase [EC:1.14.13.9] (0.19)	Tryptophan metabolism (0.19)	0	No
OG660	T,L	Uncertain	Uncertain	sugar transmembrane transporter activity	- (0)	- (0)	0	No
OG665	T,L	Labyrinthulea	Teretosporea	transmembrane transport	- (0)	- (0)	0	No
OG712	T,L	Uncertain	Uncertain	gamma-butyrobetaine dioxygenase activity	E1.14.11.1; gamma-butyrobetaine dioxygenase [EC:1.14.11.1] (0.66)	Lysine degradation (0.96)	T	No
OG863	T,L	Labyrinthulea	Teretosporea	negative regulation of mitochondrial outer membrane permeabilization involved in apoptotic signaling pathway	- (0)	- (0)	P	No
OG885	T,L	Labyrinthulea	Teretosporea	Radical SAM superfamily	glsA, GLS; glutaminase [EC:3.5.1.2] (0.02)	Alanine, aspartate and glutamate metabolism,,,Arginine biosynthesis,,,D-Glutamine and D-glutamate metabolism (0.02)	0	No
OG903	T,L	Teretosporea	Labyrinthulea	Belongs to the inositol phosphokinase (IPK) family	IPMK, IPK2; inositol-polyphosphate multikinase [EC:2.7.1.140 2.7.1.151] (0.46)	Inositol phosphate metabolism (0.46)	F	No
OG998	T,L	Uncertain	Uncertain	neurotransmitter:sodium symporter activity	- (0)	- (0)	L	No
OG1036	T,L	Labyrinthulea	Teretosporea	Protein of unknown function, DUF547	- (0)	- (0)	0	No
OG1225	T,L	Labyrinthulea	Teretosporea	Oxidoreductase family, NAD-binding Rossmann fold	DHDH; dihydrodiol dehydrogenase / D-xylose 1-dehydrogenase (NADP) [EC:1.3.1.20 1.1.1.179] (0.37)	Pentose and glucuronate interconversions,,,Metabolism of xenobiotics by cytochrome P450 (0.37)	0	No
OG1261	T,L	Labyrinthulea	Teretosporea	sphinganine-1-phosphate aldolase activity	SGPL1, DPL1; sphinganine-1-phosphate aldolase [EC:4.1.2.27] (0.98)	Sphingolipid metabolism (0.98)	0	No
OG1446	T,L	Uncertain	Uncertain	Belongs to the 1-acyl-sn-glycerol-3-phosphate acyltransferase family	plsC; 1-acyl-sn-glycerol-3-phosphate acyltransferase [EC:2.3.1.51] (0.44)	Glycerolipid metabolism,,,Glycerophospholipid metabolism (0.75)	L	No
OG1674	T,L	Uncertain	Uncertain	chitin catabolic process	CHIB; basic endochitinase B [EC:3.2.1.14] (0.57)	Amino sugar and nucleotide sugar metabolism (0.8)	P,T	Yes
OG2404	T,L	Uncertain	Uncertain	inositol-1,4-bisphosphate 1-phosphatase activity	cysQ, MET22, BPNT1; 3'(2'), 5'-bisphosphate nucleotidase [EC:3.1.3.7] (0.69)	Sulfur metabolism (0.82)	0	No
OG2834	T,L	Uncertain	Uncertain	Nitronate monooxygenase	ncd2, npd; nitronate monooxygenase [EC:1.13.12.16] (0.44)	Nitrogen metabolism (0.44)	L	No
OG2891	T,L	Teretosporea	Labyrinthulea	Beta-lactamase	- (0)	- (0)	L,T	Yes
OG3051	T,L	Uncertain	Uncertain	Bacterial protein of unknown function (DUF924)	- (0)	- (0)	0	No
OG3189	T,L	Uncertain	Uncertain	Belongs to the HpcH HpaI aldolase family,,,Citrate lyase,,,C-C_Bond_Lyase of the TIM-Barrel fold	CLYBL; citrate lyase subunit beta-like protein [EC:4.1.-.-] (0.46)	Enzymes with EC numbers (0.46)	F,T	No
OG3191	T,L	Uncertain	Uncertain	delta24-sterol reductase activity	DHCR24, DWF1; Delta24-sterol reductase [EC:1.3.1.72 1.3.1.-] (0.9)	Steroid biosynthesis (0.9)	0	No
OG3312	T,L	Uncertain	Uncertain	glutamine-fructose-6-phosphate transaminase (isomerizing) activity,,,Glutamine amidotransferases class-II	DUG3; glutamine amidotransferase (0.94)	Amino acid metabolism (0.94)	F,L	Yes
OG3527	T,L	Teretosporea	Labyrinthulea	Catalyzes the phosphorylation of D-fructose 6-phosphate to fructose 1,6-bisphosphate by ATP, the first committing step of glycolysis	pfkA, PFK; 6-phosphofructokinase 1 [EC:2.7.1.11] (0.98)	Glycolysis / Gluconeogenesis,,,Pentose phosphate pathway,,,Fructose and mannose metabolism,,,Galactose metabolism,,,Methane metabolism (0.98)	F,T	No
OG3627	T,L	Labyrinthulea	Teretosporea	Belongs to the 5'-nucleotidase family	E3.1.3.5; 5'-nucleotidase [EC:3.1.3.5] (0.66)	Purine metabolism,,,Pyrimidine metabolism,,,Nicotinate and nicotinamide metabolism (0.87)	F,L	Yes
OG3680	T,L	Uncertain	Uncertain	Enoyl-(Acyl carrier protein) reductase	HSD17B12, KAR, IFA38; 17beta-estradiol 17-dehydrogenase / very-long-chain 3-oxoacyl-CoA reductase [EC:1.1.1.62 1.1.1.330] (0.28)	Fatty acid elongation,,,Steroid hormone biosynthesis,,,Biosynthesis of unsaturated fatty acids (0.28)	L	No
OG3784	T,L	Labyrinthulea	Teretosporea	Dienelactone hydrolase family	E3.1.1.45; carboxymethylenebutenolidase [EC:3.1.1.45] (0.91)	Fluorobenzoate degradation,,,Chlorocyclohexane and chlorobenzene degradation,,,Toluene degradation (0.91)	L,P	No
OG3882	T,L	Uncertain	Uncertain	Mpv17 / PMP22 family	- (0)	- (0)	L	No
OG3922	T,L	Uncertain	Uncertain	Cholesterol desaturase daf-36-like	NVD, DAF36; cholesterol 7-desaturase [EC:1.14.19.21] (0.6)	Insect hormone biosynthesis (0.6)	L	No
OG4066	T,L	Uncertain	Uncertain	Peroxide stress protein YaaA	- (0)	- (0)	L	No
OG4347	T,L	Labyrinthulea	Teretosporea	tRNA (guanine-N7-)-methyltransferase activity	PGK, pgk; phosphoglycerate kinase [EC:2.7.2.3] (0.27)	Glycolysis / Gluconeogenesis,,,Carbon fixation in photosynthetic organisms (0.27)	0	No
OG4597	T,L	Teretosporea	Labyrinthulea	protein-glutamine gamma-glutamyltransferase activity	TGM1; transglutaminase 1 [EC:2.3.2.13] (0.72)	Enzymes with EC numbers (0.85)	L,T	Yes
OG4696	T,L	Labyrinthulea	Teretosporea	metal-nicotianamine transporter YSL6	- (0)	- (0)	L	No
OG4819	T,L	Uncertain	Uncertain	Protein of unknown function (DUF1298)	tgs, wax-dgat; diacylglycerol O-acyltransferase / wax synthase [EC:2.3.1.20 2.3.1.75] (0.3)	Glycerolipid metabolism (0.3)	L,T	Yes
OG5005	T,L	Uncertain	Uncertain	fad binding domain protein	- (0)	- (0)	0	No
OG5186	T,L	Labyrinthulea	Teretosporea	2OG-Fe(II) oxygenase superfamily	- (0)	- (0)	0	No
OG5369	T,L	Uncertain	Uncertain	Belongs to the sodium solute symporter (SSF) (TC 2.A.21) family	E1.1.1.30, bdh; 3-hydroxybutyrate dehydrogenase [EC:1.1.1.30],,,FASN; fatty acid synthase, animal type [EC:2.3.1.85] (0.14)	Butanoate metabolism,,,Synthesis and degradation of ketone bodies,,,Fatty acid biosynthesis (0.14)	F,T	No
OG5441	T,L	Labyrinthulea	Teretosporea	Chromosome 12 contig 1, DNA sequence. Source PGD	- (0)	- (0)	L,P	No
OG5662	T,L	Labyrinthulea	Teretosporea	phosphatase	UAP1; UDP-N-acetylglucosamine/UDP-N-acetylgalactosamine diphosphorylase [EC:2.7.7.23 2.7.7.83],,,USP; UDP-sugar pyrophosphorylase [EC:2.7.7.64] (0.03)	Amino sugar and nucleotide sugar metabolism,,,Pentose and glucuronate interconversions,,,Galactose metabolism,,,Ascorbate and aldarate metabolism (0.03)	0	No
OG5932	T,L	Uncertain	Uncertain	Homoserine dehydrogenase	hom; homoserine dehydrogenase [EC:1.1.1.3] (0.36)	Glycine, serine and threonine metabolism,,,Cysteine and methionine metabolism,,,Lysine biosynthesis (0.36)	P	No
OG6119	T,L	Uncertain	Uncertain	Amidohydrolase family	iaaM; tryptophan 2-monooxygenase [EC:1.13.12.3] (0.03)	Tryptophan metabolism (0.03)	0	No
OG6871	T,L	Labyrinthulea	Teretosporea	Rhodanese Homology Domain	- (0)	- (0)	L	No
OG7161	T,L	Uncertain	Uncertain	Glycosyl hydrolase family 92	- (0)	- (0)	L	No
OG7285	T,L	Labyrinthulea	Teretosporea	oxidoreductase activity	FASN; fatty acid synthase, animal type [EC:2.3.1.85] (0.4)	Fatty acid biosynthesis (0.4)	L,T	Yes
OG7427	T,L	Uncertain	Uncertain	Conserved hypothetical protein 698	- (0)	- (0)	L	No
OG8550	T,L	Uncertain	Uncertain	Phytanoyl-CoA dioxygenase (PhyH)	- (0)	- (0)	L	No
OG8820	T,L	Uncertain	Uncertain	Pyridoxamine 5'-phosphate oxidase,,,Is involved in NO detoxification in an aerobic process, termed nitric oxide dioxygenase (NOD) reaction that utilizes O(2) and NAD(P)H to convert NO to nitrate, which protects the bacterium from various noxious nitrogen compounds. Therefore, plays a central role in the inducible response to nitrosative stress	paaE; ring-1,2-phenylacetyl-CoA epoxidase subunit PaaE (0.1)	Phenylalanine metabolism (0.1)	L	No
OG9028	T,L	Uncertain	Uncertain	Steryl acetyl hydrolase	- (0)	- (0)	L,T	Yes
OG9313	T,L	Uncertain	Uncertain	Putative tRNA binding domain	- (0)	- (0)	L	No
OG9315	T,L	Labyrinthulea	Teretosporea	membrane protein. Source PGD	- (0)	- (0)	L,P	No
OG10368	T,L	Labyrinthulea	Teretosporea	determination of stomach left/right asymmetry	- (0)	- (0)	L	No
OG11807	T,L	Labyrinthulea	Teretosporea	COG0604 NADPH quinone reductase and related Zn-dependent	acuI; acrylyl-CoA reductase (NADPH) [EC:1.3.1.-] (0.86)	Propanoate metabolism (0.86)	L	No
OG12126	T,L	Uncertain	Uncertain	-	- (0)	- (0)	L	No
OG12795	T,L	Uncertain	Uncertain	Type II secretion system (T2SS), protein E, N-terminal domain	gspE; general secretion pathway protein E [EC:7.4.2.8] (0.23)	Bacterial secretion system (0.23)	0	No
OG12953	T,L	Uncertain	Uncertain	Sodium/glutamate symporter	- (0)	- (0)	L	No
OG15960	T,L	Uncertain	Uncertain	Lipase (class 3)	ATG15, AUT5; lipase ATG15 [EC:3.1.1.3] (0.1)	Glycerolipid metabolism (0.1)	L,T	Yes
OG16445	T,L	Uncertain	Uncertain	-	- (0)	- (0)	L,T	Yes
OG16754	T,L	Uncertain	Uncertain	Glutathione-dependent formaldehyde-activating	- (0)	- (0)	L,P	No
OG17590	T,L	Uncertain	Uncertain	Emopamil binding protein	EBP; cholestenol Delta-isomerase [EC:5.3.3.5] (1.0)	Steroid biosynthesis (1.0)	0	No
OG19058	T,L	Uncertain	Uncertain	Protein of unknown function (DUF3102)	- (0)	- (0)	L,T	Yes
OG19444	T,L	Uncertain	Uncertain	sterol-4-alpha-carboxylate 3-dehydrogenase	E1.1.1.170, NSDHL, ERG26; sterol-4alpha-carboxylate 3-dehydrogenase (decarboxylating) [EC:1.1.1.170] (0.62)	Steroid biosynthesis (0.62)	L,T	Yes
OG20818	T,L	Uncertain	Uncertain	-	- (0)	- (0)	L,T	Yes
OG24441	T,L	Uncertain	Uncertain	Dual-specificity methyltransferase that catalyzes the formation of 5-methyluridine at position 54 (m5U54) in all tRNAs, and that of position 341 (m5U341) in tmRNA (transfer-mRNA)	- (0)	- (0)	L,T	Yes
OG25717	T,L	Uncertain	Uncertain	transporter	- (0)	- (0)	L	No
OG175	P,F	Uncertain	Uncertain	calcium-dependent cysteine-type endopeptidase activity	OGT; protein O-GlcNAc transferase [EC:2.4.1.255] (0.0)	Other types of O-glycan biosynthesis (0.0)	0	No
OG181	P,F	Pseudofungi	Fungi	calcium-transporting ATPase activity	ATP13A3_4_5; cation-transporting P-type ATPase 13A3/4/5 [EC:7.2.2.-] (0.46)	Enzymes with EC numbers (0.83)	P	No
OG211	P,F	Uncertain	Uncertain	Sir2 family	SIR2; NAD-dependent histone deacetylase SIR2 [EC:3.5.1.-] (0.38)	Nicotinate and nicotinamide metabolism (0.38)	F,L,T	Yes
OG215	P,F	Fungi	Pseudofungi	oxidoreductase activity, acting on NAD(P)H, oxygen as acceptor	E1.16.1.7; ferric-chelate reductase [EC:1.16.1.7] (0.13)	Enzymes with EC numbers (0.13)	0	No
OG230	P,F	Pseudofungi	Fungi	Belongs to the carnitine choline acetyltransferase family	CPT1A; carnitine O-palmitoyltransferase 1, liver isoform [EC:2.3.1.21] (0.25)	Fatty acid degradation (0.43)	L,P,T	Yes
OG235	P,F	Fungi	Pseudofungi	Belongs to the type-B carboxylesterase lipase family	ACHE; acetylcholinesterase [EC:3.1.1.7] (0.27)	Enzymes with EC numbers (0.35)	0	No
OG260	P,F	Uncertain	Uncertain	Alcohol dehydrogenase GroES-like domain	adhP; alcohol dehydrogenase, propanol-preferring [EC:1.1.1.1] (0.27)	Glycolysis / Gluconeogenesis (0.53)	F,L,P	Yes
OG380	P,F	Fungi	Pseudofungi	Sugar (and other) transporter	- (0)	- (0)	F,P	Yes
OG402	P,F	Fungi	Pseudofungi	Belongs to the zinc-containing alcohol dehydrogenase family. Class-III subfamily	frmA, ADH5, adhC; S-(hydroxymethyl)glutathione dehydrogenase / alcohol dehydrogenase [EC:1.1.1.284 1.1.1.1] (0.52)	Tyrosine metabolism (0.61)	0	No
OG752	P,F	Uncertain	Uncertain	Plant transposon protein	- (0)	- (0)	P	No
OG765	P,F	Fungi	Pseudofungi	glutathione dehydrogenase (ascorbate) activity	ECM4, yqjG; glutathionyl-hydroquinone reductase [EC:1.8.5.7] (0.98)	Enzymes with EC numbers (0.98)	0	No
OG858	P,F	Fungi	Pseudofungi	pectinesterase	E3.1.1.11; pectinesterase [EC:3.1.1.11] (0.93)	Pentose and glucuronate interconversions (0.93)	F	No
OG1113	P,F	Uncertain	Uncertain	Occurs in almost all aerobically respiring organisms and serves to protect cells from the toxic effects of hydrogen peroxide	katE, CAT, catB, srpA; catalase [EC:1.11.1.6] (0.99)	Glyoxylate and dicarboxylate metabolism,,,Tryptophan metabolism (0.99)	P	No
OG1779	P,F	Uncertain	Uncertain	Haloacid dehalogenase-like hydrolase	yfbT, yniC; sugar-phosphatase [EC:3.1.3.23] (0.05)	Enzymes with EC numbers (0.05)	0	No
OG2157	P,F	Uncertain	Uncertain	DDE superfamily endonuclease	- (0)	- (0)	F,P	Yes
OG2223	P,F	Pseudofungi	Fungi	Amino acid permease	AMPD; AMP deaminase [EC:3.5.4.6] (0.03)	Purine metabolism (0.03)	P	No
OG2305	P,F	Uncertain	Uncertain	Belongs to the peptidase M36 family	- (0)	- (0)	F	No
OG2530	P,F	Fungi	Pseudofungi	Converts alpha-aldose to the beta-anomer	galM, GALM; aldose 1-epimerase [EC:5.1.3.3] (0.99)	Glycolysis / Gluconeogenesis,,,Galactose metabolism (0.99)	0	No
OG2729	P,F	Fungi	Pseudofungi	Taurine catabolism dioxygenase TauD, TfdA family	JLP1; sulfonate dioxygenase [EC:1.14.11.-] (0.59)	Enzymes with EC numbers (0.59)	F,L,P	Yes
OG3350	P,F	Uncertain	Uncertain	Glycosyl hydrolases family 28	E3.2.1.67; galacturan 1,4-alpha-galacturonidase [EC:3.2.1.67] (0.95)	Pentose and glucuronate interconversions (0.95)	F,P	Yes
OG3534	P,F	Uncertain	Uncertain	Transglutaminase elicitor	- (0)	- (0)	P	No
OG3645	P,F	Fungi	Pseudofungi	Peroxidase, family 2	- (0)	- (0)	F,P	Yes
OG4127	P,F	Uncertain	Uncertain	Protein of unknown function (DUF3419)	BTA1; betaine lipid synthase (0.65)	Glycerophospholipid metabolism (0.69)	0	No
OG4395	P,F	Fungi	Pseudofungi	1,4-alpha-D-glucan glucohydrolase	SGA1; glucoamylase [EC:3.2.1.3] (0.92)	Starch and sucrose metabolism (0.92)	F	No
OG4435	P,F	Uncertain	Uncertain	Sodium Bile acid symporter family	arsC2, arsC; arsenate reductase (thioredoxin) [EC:1.20.4.4] (0.06)	Enzymes with EC numbers (0.06)	F,P	Yes
OG4574	P,F	Fungi	Pseudofungi	Mortierella verticillata NRRL 6337	- (0)	- (0)	F,P	Yes
OG4871	P,F	Fungi	Pseudofungi	Extracellular dioxygenase. Source PGD	- (0)	- (0)	F,L,P	Yes
OG5081	P,F	Uncertain	Uncertain	Bifunctional nitrilase nitrile hydratase	E3.5.5.1; nitrilase [EC:3.5.5.1] (0.78)	Cyanoamino acid metabolism (0.82)	0	No
OG5986	P,F	Fungi	Pseudofungi	3-oxo-Delta(4,5)-steroid 5-beta-reductase-like	VEP1; Delta4-3-oxosteroid 5beta-reductase [EC:1.3.1.3] (0.7)	Enzymes with EC numbers (0.7)	0	No
OG6077	P,F	Fungi	Pseudofungi	Uncharacterized alpha/beta hydrolase domain (DUF2235)	- (0)	- (0)	F,L,P	Yes
OG6257	P,F	Uncertain	Uncertain	mannitol 2-dehydrogenase activity	E1.1.1.67, mtlK; mannitol 2-dehydrogenase [EC:1.1.1.67] (0.84)	Fructose and mannose metabolism (0.94)	0	No
OG6400	P,F	Uncertain	Uncertain	Putative TOS1-like glycosyl hydrolase (DUF2401),,,Glycine-rich protein domain (DUF2403)	- (0)	- (0)	F,P	Yes
OG6829	P,F	Uncertain	Uncertain	Belongs to the histidine acid phosphatase family	PHO; acid phosphatase [EC:3.1.3.2] (0.7)	Thiamine metabolism,,,Riboflavin metabolism (0.7)	F,P	Yes
OG8181	P,F	Uncertain	Uncertain	Source PGD	- (0)	- (0)	F,P	Yes
OG8621	P,F	Uncertain	Uncertain	Cutinase	AXE1; acetylxylan esterase [EC:3.1.1.72] (0.86)	Enzymes with EC numbers (0.95)	F,P	Yes
OG8706	P,F	Uncertain	Uncertain	propanoyl-CoA C-acyltransferase activity	- (0)	- (0)	L	No
OG9023	P,F	Uncertain	Uncertain	Allomyces macrogynus ATCC 38327	- (0)	- (0)	F,P	Yes
OG9031	P,F	Fungi	Pseudofungi	Belongs to the glycosyl hydrolase 43 family	abnA; arabinan endo-1,5-alpha-L-arabinosidase [EC:3.2.1.99] (1.0)	Enzymes with EC numbers (1.0)	F,P	Yes
OG9102	P,F	Uncertain	Uncertain	Flavin containing amine oxidoreductase	- (0)	- (0)	F,L,P	Yes
OG9658	P,F	Pseudofungi	Fungi	UV-endonuclease UvdE	uvsE, UVE1; UV DNA damage endonuclease [EC:3.-.-.-] (0.83)	Enzymes with EC numbers (0.83)	F	No
OG10427	P,F	Uncertain	Uncertain	Mitochondrial biogenesis AIM24	- (0)	- (0)	0	No
OG13189	P,F	Uncertain	Uncertain	function. Source PGD	- (0)	- (0)	P	No
OG13852	P,F	Uncertain	Uncertain	Taurine catabolism dioxygenase TauD, TfdA family	- (0)	- (0)	F,P	Yes
OG14368	P,F	Uncertain	Uncertain	Phosphotransferase enzyme family	- (0)	- (0)	P	No
OG14772	P,F	Uncertain	Uncertain	NmrA-like family	- (0)	- (0)	0	No
OG17088	P,F	Uncertain	Uncertain	Reeler domain	- (0)	- (0)	P	No
OG21829	P,F	Fungi	Pseudofungi	Ycac protein	- (0)	- (0)	F	No
OG21887	P,F	Uncertain	Uncertain	Major Facilitator Superfamily	- (0)	- (0)	F,P	Yes
OG26893	P,F	Uncertain	Uncertain	Glycosyl Hydrolase Family 88	yteR, yesR; unsaturated rhamnogalacturonyl hydrolase [EC:3.2.1.172] (1.0)	Enzymes with EC numbers (1.0)	0	No
OG35382	P,F	Uncertain	Uncertain	-	- (0)	- (0)	F,P	Yes
OG111	T,L	Uncertain	Uncertain	Zinc-binding dehydrogenase	qor, CRYZ; NADPH:quinone reductase [EC:1.6.5.5] (0.46)	Enzymes with EC numbers (0.48)	L	No
OG111	P,F	Uncertain	Uncertain	Zinc-binding dehydrogenase	qor, CRYZ; NADPH:quinone reductase [EC:1.6.5.5] (0.46)	Enzymes with EC numbers (0.48)	L	No
OG1524	T,L	Uncertain	Uncertain	Sphaeroforma arctica JP610	CRNS1, ATPGD1; carnosine synthase [EC:6.3.2.11] (0.36)	Arginine and proline metabolism,,,Histidine metabolism,,,beta-Alanine metabolism (0.36)	L,T	Yes
OG1524	T,P	Pseudofungi	Teretosporea	Sphaeroforma arctica JP610	CRNS1, ATPGD1; carnosine synthase [EC:6.3.2.11] (0.36)	Arginine and proline metabolism,,,Histidine metabolism,,,beta-Alanine metabolism (0.36)	L,T	Yes
OG248	T,L	Labyrinthulea	Teretosporea	dihydrokaempferol 4-reductase activity	CCR; cinnamoyl-CoA reductase [EC:1.2.1.44] (0.14)	Phenylpropanoid biosynthesis (0.14)	0	No
OG248	T,L	Labyrinthulea	Teretosporea	dihydrokaempferol 4-reductase activity	CCR; cinnamoyl-CoA reductase [EC:1.2.1.44] (0.14)	Phenylpropanoid biosynthesis (0.14)	0	No

## Sheet: 5
Supplementary Table 5. HGT events for which the specific donor and receptor lineages of each osmotrophic group involved in the HGT could be inferred
See Extended Data Fig. 6 for the species tree with coded branch names
Cluster	Possible donors	Possible receptors	Donor-to-receptor	Most represented function	Most represented KO	Most represented KO enzyme	Most represented KO pathway
OG10368	I89,Sagg,I123	I93	Labyrinthulea-to-Teretosporea	determination of stomach left/right asymmetry	- (0)	- (0)	- (0)
OG1036	Sagg,I89,I123	I93	Labyrinthulea-to-Teretosporea	Protein of unknown function, DUF547	- (0)	- (0)	- (0)
OG11807	I89,Sagg,Aker	Pgem	Labyrinthulea-to-Teretosporea	COG0604 NADPH quinone reductase and related Zn-dependent	K19745 (0.86)	acuI; acrylyl-CoA reductase (NADPH) [EC:1.3.1.-] (0.86)	Propanoate metabolism (0.86)
OG1180	Hcat	I91	Pseudofungi-to-Teretosporea	MAPEG family	K00799 (0.87)	GST, gst; glutathione S-transferase [EC:2.5.1.18] (0.87)	Glutathione metabolism,,,Metabolism of xenobiotics by cytochrome P450,,,Drug metabolism - cytochrome P450,,,Drug metabolism - other enzymes (0.87)
OG1225	Aker	Awhi	Labyrinthulea-to-Teretosporea	Oxidoreductase family, NAD-binding Rossmann fold	K00078 (0.37)	DHDH; dihydrodiol dehydrogenase / D-xylose 1-dehydrogenase (NADP) [EC:1.3.1.20 1.1.1.179] (0.37)	Pentose and glucuronate interconversions,,,Metabolism of xenobiotics by cytochrome P450 (0.37)
OG12541	Hcat	Apar	Pseudofungi-to-Teretosporea	Patatin-like phospholipase	- (0)	- (0)	- (0)
OG1261	Aker	I93	Labyrinthulea-to-Teretosporea	sphinganine-1-phosphate aldolase activity	K01634 (0.98)	SGPL1, DPL1; sphinganine-1-phosphate aldolase [EC:4.1.2.27] (0.98)	Sphingolipid metabolism (0.98)
OG1312	Hcat	I129	Pseudofungi-to-Teretosporea	Phosphoenolpyruvate carboxykinase	K01610 (0.99)	E4.1.1.49, pckA; phosphoenolpyruvate carboxykinase (ATP) [EC:4.1.1.49] (0.99)	Glycolysis / Gluconeogenesis,,,Citrate cycle (TCA cycle),,,Pyruvate metabolism,,,Carbon fixation in photosynthetic organisms (0.99)
OG134	I148	I129	Pseudofungi-to-Teretosporea	antiporter activity	K01213 (0.0)	E3.2.1.67; galacturan 1,4-alpha-galacturonidase [EC:3.2.1.67] (0.0)	Pentose and glucuronate interconversions (0.0)
OG1524	Hcat	Apar	Pseudofungi-to-Teretosporea	Sphaeroforma arctica JP610	K14755 (0.36)	CRNS1, ATPGD1; carnosine synthase [EC:6.3.2.11] (0.36)	Arginine and proline metabolism,,,Histidine metabolism,,,beta-Alanine metabolism (0.36)
OG15646	I87	I129	Pseudofungi-to-Teretosporea	Cys/Met metabolism PLP-dependent enzyme	K01738 (0.2)	cysK; cysteine synthase [EC:2.5.1.47] (0.2)	Sulfur metabolism,,,Cysteine and methionine metabolism (0.2)
OG180	Aker	I93	Labyrinthulea-to-Teretosporea	ATP binding	- (0)	- (0)	- (0)
OG181	I151	I111	Pseudofungi-to-Fungi	calcium-transporting ATPase activity	K14951 (0.46)	ATP13A3_4_5; cation-transporting P-type ATPase 13A3/4/5 [EC:7.2.2.-] (0.46)	Enzymes with EC numbers (0.83)
OG215	Ncra	Pult	Fungi-to-Pseudofungi	oxidoreductase activity, acting on NAD(P)H, oxygen as acceptor	K00521 (0.13)	E1.16.1.7; ferric-chelate reductase [EC:1.16.1.7] (0.13)	Enzymes with EC numbers (0.13)
OG216	I89	I99	Labyrinthulea-to-Teretosporea	Amidase	K01426 (0.42)	E3.5.1.4, amiE; amidase [EC:3.5.1.4] (0.42)	Tryptophan metabolism (0.43)
OG21829	Spun	Hcat	Fungi-to-Pseudofungi	Ycac protein	- (0)	- (0)	- (0)
OG2223	I144	Cang	Pseudofungi-to-Fungi	Amino acid permease	K01490 (0.03)	AMPD; AMP deaminase [EC:3.5.4.6] (0.03)	Purine metabolism (0.03)
OG230	Hcat,I154	I152	Pseudofungi-to-Fungi	Belongs to the carnitine choline acetyltransferase family	K08765 (0.25)	CPT1A; carnitine O-palmitoyltransferase 1, liver isoform [EC:2.3.1.21] (0.25)	Fatty acid degradation (0.43)
OG235	Gpro	I144	Fungi-to-Pseudofungi	Belongs to the type-B carboxylesterase lipase family	K01049 (0.27)	ACHE; acetylcholinesterase [EC:3.1.1.7] (0.27)	Enzymes with EC numbers (0.35)
OG248	I89,Aker,Sagg	Pgem	Labyrinthulea-to-Teretosporea	dihydrokaempferol 4-reductase activity	K09753 (0.14)	CCR; cinnamoyl-CoA reductase [EC:1.2.1.44] (0.14)	Phenylpropanoid biosynthesis (0.14)
OG2530	Ncra	I121	Fungi-to-Pseudofungi	Converts alpha-aldose to the beta-anomer	K01785 (0.99)	galM, GALM; aldose 1-epimerase [EC:5.1.3.3] (0.99)	Glycolysis / Gluconeogenesis,,,Galactose metabolism (0.99)
OG2618	Hcat	I129	Pseudofungi-to-Teretosporea	Glucokinase	K00845 (0.93)	glk; glucokinase [EC:2.7.1.2] (0.93)	Glycolysis / Gluconeogenesis,,,Galactose metabolism,,,Starch and sucrose metabolism,,,Amino sugar and nucleotide sugar metabolism,,,Streptomycin biosynthesis,,,Neomycin, kanamycin and gentamicin biosynthesis (0.93)
OG2729	Gpro,I161	I144	Fungi-to-Pseudofungi	Taurine catabolism dioxygenase TauD, TfdA family	K19245 (0.59)	JLP1; sulfonate dioxygenase [EC:1.14.11.-] (0.59)	Enzymes with EC numbers (0.59)
OG2891	I129,Pgem	Sagg	Teretosporea-to-Labyrinthulea	Beta-lactamase	- (0)	- (0)	- (0)
OG3102	Hcat	I93,I129	Pseudofungi-to-Teretosporea	endoplasmic reticulum organization	- (0)	- (0)	- (0)
OG3527	I99	I123	Teretosporea-to-Labyrinthulea	Catalyzes the phosphorylation of D-fructose 6-phosphate to fructose 1,6-bisphosphate by ATP, the first committing step of glycolysis	K00850 (0.98)	pfkA, PFK; 6-phosphofructokinase 1 [EC:2.7.1.11] (0.98)	Glycolysis / Gluconeogenesis,,,Pentose phosphate pathway,,,Fructose and mannose metabolism,,,Galactose metabolism,,,Methane metabolism (0.98)
OG3627	Sagg,Aker,I89	I93	Labyrinthulea-to-Teretosporea	Belongs to the 5'-nucleotidase family	K01081 (0.66)	E3.1.3.5; 5'-nucleotidase [EC:3.1.3.5] (0.66)	Purine metabolism,,,Pyrimidine metabolism,,,Nicotinate and nicotinamide metabolism (0.87)
OG3645	Rirr	I87	Fungi-to-Pseudofungi	Peroxidase, family 2	- (0)	- (0)	- (0)
OG3784	Aker	I93	Labyrinthulea-to-Teretosporea	Dienelactone hydrolase family	K01061 (0.91)	E3.1.1.45; carboxymethylenebutenolidase [EC:3.1.1.45] (0.91)	Fluorobenzoate degradation,,,Chlorocyclohexane and chlorobenzene degradation,,,Toluene degradation (0.91)
OG380	Gpro	I151	Fungi-to-Pseudofungi	Sugar (and other) transporter	- (0)	- (0)	- (0)
OG398	Aker	Pgem	Labyrinthulea-to-Teretosporea	zinc ion transmembrane transporter activity	K00545 (0.18)	COMT; catechol O-methyltransferase [EC:2.1.1.6] (0.18)	Steroid hormone biosynthesis,,,Tyrosine metabolism,,,Betalain biosynthesis (0.18)
OG402	Ncra	Pinf	Fungi-to-Pseudofungi	Belongs to the zinc-containing alcohol dehydrogenase family. Class-III subfamily	K00121 (0.52)	frmA, ADH5, adhC; S-(hydroxymethyl)glutathione dehydrogenase / alcohol dehydrogenase [EC:1.1.1.284 1.1.1.1] (0.52)	Tyrosine metabolism (0.61)
OG4347	Aker	Awhi	Labyrinthulea-to-Teretosporea	tRNA (guanine-N7-)-methyltransferase activity	K00927 (0.27)	PGK, pgk; phosphoglycerate kinase [EC:2.7.2.3] (0.27)	Glycolysis / Gluconeogenesis,,,Carbon fixation in photosynthetic organisms (0.27)
OG435	I123,Aker	Pgem	Labyrinthulea-to-Teretosporea	fructose 1,6-bisphosphate 1-phosphatase activity	K03841 (0.74)	FBP, fbp; fructose-1,6-bisphosphatase I [EC:3.1.3.11] (0.74)	Carbon fixation in photosynthetic organisms (0.96)
OG4395	Gpro	I144	Fungi-to-Pseudofungi	1,4-alpha-D-glucan glucohydrolase	K01178 (0.92)	SGA1; glucoamylase [EC:3.2.1.3] (0.92)	Starch and sucrose metabolism (0.92)
OG4574	Spro	Hcat	Fungi-to-Pseudofungi	Mortierella verticillata NRRL 6337	- (0)	- (0)	- (0)
OG4597	Awhi,I129	I123	Teretosporea-to-Labyrinthulea	protein-glutamine gamma-glutamyltransferase activity	K05619 (0.72)	TGM1; transglutaminase 1 [EC:2.3.2.13] (0.72)	Enzymes with EC numbers (0.85)
OG4696	Sagg	I93	Labyrinthulea-to-Teretosporea	metal-nicotianamine transporter YSL6	- (0)	- (0)	- (0)
OG478	Hcat	I129	Pseudofungi-to-Teretosporea	transposition, RNA-mediated	- (0)	- (0)	- (0)
OG483	I123	I99	Labyrinthulea-to-Teretosporea	Peptidase family C69	- (0)	- (0)	- (0)
OG4871	Gpro	I144	Fungi-to-Pseudofungi	Extracellular dioxygenase. Source PGD	- (0)	- (0)	- (0)
OG487	I89	I93	Labyrinthulea-to-Teretosporea	Pyridine nucleotide-disulphide oxidoreductase	K16937 (0.04)	doxD; thiosulfate dehydrogenase [quinone] large subunit [EC:1.8.5.2] (0.04)	Sulfur metabolism (0.04)
OG5186	Sagg	Awhi	Labyrinthulea-to-Teretosporea	2OG-Fe(II) oxygenase superfamily	- (0)	- (0)	- (0)
OG5441	I89	I93	Labyrinthulea-to-Teretosporea	Chromosome 12 contig 1, DNA sequence. Source PGD	- (0)	- (0)	- (0)
OG5662	Aker	Pgem	Labyrinthulea-to-Teretosporea	phosphatase	K00972,,,K12447 (0.03)	UAP1; UDP-N-acetylglucosamine/UDP-N-acetylgalactosamine diphosphorylase [EC:2.7.7.23 2.7.7.83],,,USP; UDP-sugar pyrophosphorylase [EC:2.7.7.64] (0.03)	Amino sugar and nucleotide sugar metabolism,,,Pentose and glucuronate interconversions,,,Galactose metabolism,,,Ascorbate and aldarate metabolism (0.03)
OG5986	Spun	Hcat	Fungi-to-Pseudofungi	3-oxo-Delta(4,5)-steroid 5-beta-reductase-like	K22419 (0.7)	VEP1; Delta4-3-oxosteroid 5beta-reductase [EC:1.3.1.3] (0.7)	Enzymes with EC numbers (0.7)
OG6077	Mver	Hcat	Fungi-to-Pseudofungi	Uncharacterized alpha/beta hydrolase domain (DUF2235)	- (0)	- (0)	- (0)
OG634	Pgem	I123,I89,Sagg	Teretosporea-to-Labyrinthulea	Mechanosensitive ion channel	K02575 (0.09)	NRT, narK, nrtP, nasA; MFS transporter, NNP family, nitrate/nitrite transporter (0.09)	Nitrogen metabolism (0.09)
OG665	Sagg,I89,I123	Clim	Labyrinthulea-to-Teretosporea	transmembrane transport	- (0)	- (0)	- (0)
OG6871	Aker	I93	Labyrinthulea-to-Teretosporea	Rhodanese Homology Domain	- (0)	- (0)	- (0)
OG7285	Sagg,I123,I89,I138	I129	Labyrinthulea-to-Teretosporea	oxidoreductase activity	K00665 (0.4)	FASN; fatty acid synthase, animal type [EC:2.3.1.85] (0.4)	Fatty acid biosynthesis (0.4)
OG765	I90	I87	Fungi-to-Pseudofungi	glutathione dehydrogenase (ascorbate) activity	K07393 (0.98)	ECM4, yqjG; glutathionyl-hydroquinone reductase [EC:1.8.5.7] (0.98)	Enzymes with EC numbers (0.98)
OG858	Ncra	I112	Fungi-to-Pseudofungi	pectinesterase	K01051 (0.93)	E3.1.1.11; pectinesterase [EC:3.1.1.11] (0.93)	Pentose and glucuronate interconversions (0.93)
OG863	Aker	Awhi	Labyrinthulea-to-Teretosporea	negative regulation of mitochondrial outer membrane permeabilization involved in apoptotic signaling pathway	- (0)	- (0)	- (0)
OG885	Aker,Sagg,I89	Cper	Labyrinthulea-to-Teretosporea	Radical SAM superfamily	K01425 (0.02)	glsA, GLS; glutaminase [EC:3.5.1.2] (0.02)	Alanine, aspartate and glutamate metabolism,,,Arginine biosynthesis,,,D-Glutamine and D-glutamate metabolism (0.02)
OG9031	Amac	I144	Fungi-to-Pseudofungi	Belongs to the glycosyl hydrolase 43 family	K06113 (1.0)	abnA; arabinan endo-1,5-alpha-L-arabinosidase [EC:3.2.1.99] (1.0)	Enzymes with EC numbers (1.0)
OG903	I99,Clim,I140	I138	Teretosporea-to-Labyrinthulea	Belongs to the inositol phosphokinase (IPK) family	K00915 (0.46)	IPMK, IPK2; inositol-polyphosphate multikinase [EC:2.7.1.140 2.7.1.151] (0.46)	Inositol phosphate metabolism (0.46)
OG9315	I123	Pgem	Labyrinthulea-to-Teretosporea	membrane protein. Source PGD	- (0)	- (0)	- (0)
OG935	I144,Hcat	I99	Pseudofungi-to-Teretosporea	Nitrate transporter	K02575 (0.97)	NRT, narK, nrtP, nasA; MFS transporter, NNP family, nitrate/nitrite transporter (0.97)	Nitrogen metabolism (0.97)
OG9658	Hcat	I119	Pseudofungi-to-Fungi	UV-endonuclease UvdE	K13281 (0.83)	uvsE, UVE1; UV DNA damage endonuclease [EC:3.-.-.-] (0.83)	Enzymes with EC numbers (0.83)
OG9750	Hcat	I129	Pseudofungi-to-Teretosporea	regulation of chemokine (C-C motif) ligand 2 secretion	- (0)	- (0)	- (0)
OG248	I89,Aker,Sagg	Pgem	Labyrinthulea-to-Teretosporea	dihydrokaempferol 4-reductase activity	K09753 (0.14)	CCR; cinnamoyl-CoA reductase [EC:1.2.1.44] (0.14)	Phenylpropanoid biosynthesis (0.14)

## Sheet: 6
Supplementary Table 6. Species proteome data used in this study
Dataset	Taxa	4-letter code	Proteome source	Taxonomy 1	Taxonomy 2	Group info	Group info 2
Original	Homo sapiens	Hsap	https://doi.org/10.6084/m9.figshare.13140191.v1 [Ocaña-Pallarès, E., Williams, T.A., López-Escardó, D. et al. Divergent genomic trajectories predate the origin of animals and fungi. Nature 609, 747–753 (2022)]	Metazoa	Amorphea	Other_holozoa	Other_Holozoa
Original	Daphnia pulex	Dpul	https://doi.org/10.6084/m9.figshare.13140191.v1 [Ocaña-Pallarès, E., Williams, T.A., López-Escardó, D. et al. Divergent genomic trajectories predate the origin of animals and fungi. Nature 609, 747–753 (2022)]	Metazoa	Amorphea	Other_holozoa	Other_Holozoa
Original	Nematostella vectensis	Nvec	https://doi.org/10.6084/m9.figshare.13140191.v1 [Ocaña-Pallarès, E., Williams, T.A., López-Escardó, D. et al. Divergent genomic trajectories predate the origin of animals and fungi. Nature 609, 747–753 (2022)]	Metazoa	Amorphea	Other_holozoa	Other_Holozoa
Original	Monosiga brevicollis	Mbre	https://doi.org/10.6084/m9.figshare.13140191.v1 [Ocaña-Pallarès, E., Williams, T.A., López-Escardó, D. et al. Divergent genomic trajectories predate the origin of animals and fungi. Nature 609, 747–753 (2022)]	Choanoflagellatea	Amorphea	Other_holozoa	Other_Holozoa
Original	Salpingoeca rosetta	Sros	https://doi.org/10.6084/m9.figshare.13140191.v1 [Ocaña-Pallarès, E., Williams, T.A., López-Escardó, D. et al. Divergent genomic trajectories predate the origin of animals and fungi. Nature 609, 747–753 (2022)]	Choanoflagellatea	Amorphea	Other_holozoa	Other_Holozoa
Original	Capsaspora owczarzaki	Cowc	https://doi.org/10.6084/m9.figshare.13140191.v1 [Ocaña-Pallarès, E., Williams, T.A., López-Escardó, D. et al. Divergent genomic trajectories predate the origin of animals and fungi. Nature 609, 747–753 (2022)]	Filasterea	Amorphea	Other_holozoa	Other_Holozoa
Original	Ministeria vibrans	Mvib	https://doi.org/10.6084/m9.figshare.13140191.v1 [Ocaña-Pallarès, E., Williams, T.A., López-Escardó, D. et al. Divergent genomic trajectories predate the origin of animals and fungi. Nature 609, 747–753 (2022)]	Filasterea	Amorphea	Other_holozoa	Other_Holozoa
Original	Pigoraptor vietnamica	Pvie	https://doi.org/10.6084/m9.figshare.13140191.v1 [Ocaña-Pallarès, E., Williams, T.A., López-Escardó, D. et al. Divergent genomic trajectories predate the origin of animals and fungi. Nature 609, 747–753 (2022)]	Filasterea	Amorphea	Other_holozoa	Other_Holozoa
Original	Creolimax fragrantissima	Cfra	https://doi.org/10.6084/m9.figshare.13140191.v1 [Ocaña-Pallarès, E., Williams, T.A., López-Escardó, D. et al. Divergent genomic trajectories predate the origin of animals and fungi. Nature 609, 747–753 (2022)]	Teretosporea	Amorphea	Osmo_tereto	Osmo_Teretosporea
Original	Sphaeroforma arctica	Sarc	https://doi.org/10.6084/m9.figshare.13140191.v1 [Ocaña-Pallarès, E., Williams, T.A., López-Escardó, D. et al. Divergent genomic trajectories predate the origin of animals and fungi. Nature 609, 747–753 (2022)]	Teretosporea	Amorphea	Osmo_tereto	Osmo_Teretosporea
Original	Chromosphaera perkinsii	Cper	https://doi.org/10.6084/m9.figshare.13140191.v1 [Ocaña-Pallarès, E., Williams, T.A., López-Escardó, D. et al. Divergent genomic trajectories predate the origin of animals and fungi. Nature 609, 747–753 (2022)]	Teretosporea	Amorphea	Osmo_tereto	Osmo_Teretosporea
Original	Corallochytrium limacisporum	Clim	https://doi.org/10.6084/m9.figshare.13140191.v1 [Ocaña-Pallarès, E., Williams, T.A., López-Escardó, D. et al. Divergent genomic trajectories predate the origin of animals and fungi. Nature 609, 747–753 (2022)]	Teretosporea	Amorphea	Osmo_tereto	Osmo_Teretosporea
Original	Amoebidium parasiticum	Apar	https://doi.org/10.6084/m9.figshare.13140191.v1 [Ocaña-Pallarès, E., Williams, T.A., López-Escardó, D. et al. Divergent genomic trajectories predate the origin of animals and fungi. Nature 609, 747–753 (2022)]	Teretosporea	Amorphea	Osmo_tereto	Osmo_Teretosporea
Original	Ichthyophonus hoferi	Ihof	https://doi.org/10.6084/m9.figshare.13140191.v1 [Ocaña-Pallarès, E., Williams, T.A., López-Escardó, D. et al. Divergent genomic trajectories predate the origin of animals and fungi. Nature 609, 747–753 (2022)]	Teretosporea	Amorphea	Osmo_tereto	Osmo_Teretosporea	# 51 proteins removed after eliminating cross-contamination from Sphaerotecum destruens in this proteome (cross-contamination case reported in https://doi.org/10.1038/s41586-022-05110-4)
Original	Abeoforma whisleri	Awhi	https://doi.org/10.6084/m9.figshare.13140191.v1 [Ocaña-Pallarès, E., Williams, T.A., López-Escardó, D. et al. Divergent genomic trajectories predate the origin of animals and fungi. Nature 609, 747–753 (2022)]	Teretosporea	Amorphea	Osmo_tereto	Osmo_Teretosporea	# 738 proteins removed after eliminating cross-contamination from Pirum gemmata in this proteome (cross-contamination case reported in https://doi.org/10.1038/s41586-022-05110-4)
Original	Pirum gemmata	Pgem	https://doi.org/10.6084/m9.figshare.13140191.v1 [Ocaña-Pallarès, E., Williams, T.A., López-Escardó, D. et al. Divergent genomic trajectories predate the origin of animals and fungi. Nature 609, 747–753 (2022)]	Teretosporea	Amorphea	Osmo_tereto	Osmo_Teretosporea	# 613 proteins removed after eliminating cross-contamination from Abeoforma whisleri destruens in this proteome (cross-contamination case reported in https://doi.org/10.1038/s41586-022-05110-4)
Original	Sphaerotecum destruens	Sdes	https://doi.org/10.6084/m9.figshare.13140191.v1 [Ocaña-Pallarès, E., Williams, T.A., López-Escardó, D. et al. Divergent genomic trajectories predate the origin of animals and fungi. Nature 609, 747–753 (2022)]	Teretosporea	Amorphea	Osmo_tereto	Osmo_Teretosporea	# 49 proteins removed after eliminating cross-contamination from Icthyophonus hoferi in this proteome (cross-contamination case reported in https://doi.org/10.1038/s41586-022-05110-4)
Original	Parvularia atlantis	Patl	https://doi.org/10.6084/m9.figshare.13140191.v1 [Ocaña-Pallarès, E., Williams, T.A., López-Escardó, D. et al. Divergent genomic trajectories predate the origin of animals and fungi. Nature 609, 747–753 (2022)]	Nucleariids	Amorphea	Other_holomycota	Other_Holomycota
Original	Fonticula alba	Falb	https://doi.org/10.6084/m9.figshare.13140191.v1 [Ocaña-Pallarès, E., Williams, T.A., López-Escardó, D. et al. Divergent genomic trajectories predate the origin of animals and fungi. Nature 609, 747–753 (2022)]	Nucleariids	Amorphea	Other_holomycota	Other_Holomycota
Original	Mitosporidium daphniae	Mdap	https://doi.org/10.6084/m9.figshare.13140191.v1 [Ocaña-Pallarès, E., Williams, T.A., López-Escardó, D. et al. Divergent genomic trajectories predate the origin of animals and fungi. Nature 609, 747–753 (2022)]	Microsporidia	Amorphea	Other_holomycota	Other_Holomycota
Original	Rozella allomycis	Rall	https://doi.org/10.6084/m9.figshare.13140191.v1 [Ocaña-Pallarès, E., Williams, T.A., López-Escardó, D. et al. Divergent genomic trajectories predate the origin of animals and fungi. Nature 609, 747–753 (2022)]	Rozellidea	Amorphea	Other_holomycota	Other_Holomycota
Original	Allomyces macrogynus	Amac	https://doi.org/10.6084/m9.figshare.13140191.v1 [Ocaña-Pallarès, E., Williams, T.A., López-Escardó, D. et al. Divergent genomic trajectories predate the origin of animals and fungi. Nature 609, 747–753 (2022)]	Fungi	Amorphea	Osmo_fungi	Osmo_Fungi
Original	Catenaria anguillulae	Cang	https://doi.org/10.6084/m9.figshare.13140191.v1 [Ocaña-Pallarès, E., Williams, T.A., López-Escardó, D. et al. Divergent genomic trajectories predate the origin of animals and fungi. Nature 609, 747–753 (2022)]	Fungi	Amorphea	Osmo_fungi	Osmo_Fungi
Original	Spizellomyces punctatus	Spun	https://doi.org/10.6084/m9.figshare.13140191.v1 [Ocaña-Pallarès, E., Williams, T.A., López-Escardó, D. et al. Divergent genomic trajectories predate the origin of animals and fungi. Nature 609, 747–753 (2022)]	Fungi	Amorphea	Osmo_fungi	Osmo_Fungi
Original	Gonapodya prolifera	Gpro	https://doi.org/10.6084/m9.figshare.13140191.v1 [Ocaña-Pallarès, E., Williams, T.A., López-Escardó, D. et al. Divergent genomic trajectories predate the origin of animals and fungi. Nature 609, 747–753 (2022)]	Fungi	Amorphea	Osmo_fungi	Osmo_Fungi
Original	Conidiobolus coronatus	Ccor	https://doi.org/10.6084/m9.figshare.13140191.v1 [Ocaña-Pallarès, E., Williams, T.A., López-Escardó, D. et al. Divergent genomic trajectories predate the origin of animals and fungi. Nature 609, 747–753 (2022)]	Fungi	Amorphea	Osmo_fungi	Osmo_Fungi
Original	Coemansia reversa	Crev	https://doi.org/10.6084/m9.figshare.13140191.v1 [Ocaña-Pallarès, E., Williams, T.A., López-Escardó, D. et al. Divergent genomic trajectories predate the origin of animals and fungi. Nature 609, 747–753 (2022)]	Fungi	Amorphea	Osmo_fungi	Osmo_Fungi
Original	Rhizopus oryzae	Rory	https://doi.org/10.6084/m9.figshare.13140191.v1 [Ocaña-Pallarès, E., Williams, T.A., López-Escardó, D. et al. Divergent genomic trajectories predate the origin of animals and fungi. Nature 609, 747–753 (2022)]	Fungi	Amorphea	Osmo_fungi	Osmo_Fungi
Original	Phycomyces blakesleeanus	Pbla	https://doi.org/10.6084/m9.figshare.13140191.v1 [Ocaña-Pallarès, E., Williams, T.A., López-Escardó, D. et al. Divergent genomic trajectories predate the origin of animals and fungi. Nature 609, 747–753 (2022)]	Fungi	Amorphea	Osmo_fungi	Osmo_Fungi
Original	Rhizophagus irregularis	Rirr	https://doi.org/10.6084/m9.figshare.13140191.v1 [Ocaña-Pallarès, E., Williams, T.A., López-Escardó, D. et al. Divergent genomic trajectories predate the origin of animals and fungi. Nature 609, 747–753 (2022)]	Fungi	Amorphea	Osmo_fungi	Osmo_Fungi
Original	Mortierella verticillata	Mver	https://doi.org/10.6084/m9.figshare.13140191.v1 [Ocaña-Pallarès, E., Williams, T.A., López-Escardó, D. et al. Divergent genomic trajectories predate the origin of animals and fungi. Nature 609, 747–753 (2022)]	Fungi	Amorphea	Osmo_fungi	Osmo_Fungi
Original	Coprinopsis cinerea	Ccin	https://doi.org/10.6084/m9.figshare.13140191.v1 [Ocaña-Pallarès, E., Williams, T.A., López-Escardó, D. et al. Divergent genomic trajectories predate the origin of animals and fungi. Nature 609, 747–753 (2022)]	Fungi	Amorphea	Osmo_fungi	Osmo_Fungi
Original	Ustilago maydis	Umay	https://doi.org/10.6084/m9.figshare.13140191.v1 [Ocaña-Pallarès, E., Williams, T.A., López-Escardó, D. et al. Divergent genomic trajectories predate the origin of animals and fungi. Nature 609, 747–753 (2022)]	Fungi	Amorphea	Osmo_fungi	Osmo_Fungi
Original	Sporobolomyces roseus	Spro	https://doi.org/10.6084/m9.figshare.13140191.v1 [Ocaña-Pallarès, E., Williams, T.A., López-Escardó, D. et al. Divergent genomic trajectories predate the origin of animals and fungi. Nature 609, 747–753 (2022)]	Fungi	Amorphea	Osmo_fungi	Osmo_Fungi
Original	Neurospora crassa	Ncra	https://doi.org/10.6084/m9.figshare.13140191.v1 [Ocaña-Pallarès, E., Williams, T.A., López-Escardó, D. et al. Divergent genomic trajectories predate the origin of animals and fungi. Nature 609, 747–753 (2022)]	Fungi	Amorphea	Osmo_fungi	Osmo_Fungi
Original	Taphrina deformans	Tdef	https://doi.org/10.6084/m9.figshare.13140191.v1 [Ocaña-Pallarès, E., Williams, T.A., López-Escardó, D. et al. Divergent genomic trajectories predate the origin of animals and fungi. Nature 609, 747–753 (2022)]	Fungi	Amorphea	Osmo_fungi	Osmo_Fungi
Original	Schizosaccharomyces pombe	Spom	https://doi.org/10.6084/m9.figshare.13140191.v1 [Ocaña-Pallarès, E., Williams, T.A., López-Escardó, D. et al. Divergent genomic trajectories predate the origin of animals and fungi. Nature 609, 747–753 (2022)]	Fungi	Amorphea	Osmo_fungi	Osmo_Fungi
Original	Neolecta irregularis	Nirr	https://doi.org/10.6084/m9.figshare.13140191.v1 [Ocaña-Pallarès, E., Williams, T.A., López-Escardó, D. et al. Divergent genomic trajectories predate the origin of animals and fungi. Nature 609, 747–753 (2022)]	Fungi	Amorphea	Osmo_fungi	Osmo_Fungi
Original	Thecamonas trahens	Ttra	https://doi.org/10.6084/m9.figshare.13140191.v1 [Ocaña-Pallarès, E., Williams, T.A., López-Escardó, D. et al. Divergent genomic trajectories predate the origin of animals and fungi. Nature 609, 747–753 (2022)]	Apusomonadida	Amorphea	Other_amorphea	Other_Amorphea
Original	Acanthamoeba castellanii	Acas	https://doi.org/10.6084/m9.figshare.13140191.v1 [Ocaña-Pallarès, E., Williams, T.A., López-Escardó, D. et al. Divergent genomic trajectories predate the origin of animals and fungi. Nature 609, 747–753 (2022)]	Amoebozoa	Amorphea	Other_amorphea	Other_Amorphea
Original	Dictyostelium discoideum	Ddis	https://doi.org/10.6084/m9.figshare.13140191.v1 [Ocaña-Pallarès, E., Williams, T.A., López-Escardó, D. et al. Divergent genomic trajectories predate the origin of animals and fungi. Nature 609, 747–753 (2022)]	Amoebozoa	Amorphea	Other_amorphea	Other_Amorphea
Original	Blastocystis hominis	Bhom	NCBI 06/08/2020; Blastocystis hominis (assembly ASM15166v1)	Stramenopiles	Diaphoretickes	Other_strameno	Other_Stramenopiles
Original	Cafeteria roenbergensis	Croe	NCBI 06/08/2020; Cafeteria roenbergensis (assembly CrBVI)	Stramenopiles	Diaphoretickes	Other_strameno	Other_Stramenopiles
Original	Bicosoecida sp	Bisp	EukProt_v2; https://doi.org/10.6084/m9.figshare.12417881.v2	Stramenopiles	Diaphoretickes	Other_strameno	Other_Stramenopiles
Original	Phytophthora infestans	Pinf	https://doi.org/10.6084/m9.figshare.13140191.v1 [Ocaña-Pallarès, E., Williams, T.A., López-Escardó, D. et al. Divergent genomic trajectories predate the origin of animals and fungi. Nature 609, 747–753 (2022)]	Pseudofungi	Diaphoretickes	Osmo_pseudofungi	Osmo_Pseudofungi
Original	Hyaloperonospora arabidopsidis	Hara	Uniprot 06/08/2020	Pseudofungi	Diaphoretickes	Osmo_pseudofungi	Osmo_Pseudofungi
Original	Phytopythium vexans	Pvex	EukProt_v2; https://doi.org/10.6084/m9.figshare.12417881.v2	Pseudofungi	Diaphoretickes	Osmo_pseudofungi	Osmo_Pseudofungi
Original	Pythium ultimum	Pult	Uniprot 06/08/2020	Pseudofungi	Diaphoretickes	Osmo_pseudofungi	Osmo_Pseudofungi
Original	Pythium arrhenomanes	Parr	EukProt_v2; https://doi.org/10.6084/m9.figshare.12417881.v2	Pseudofungi	Diaphoretickes	Osmo_pseudofungi	Osmo_Pseudofungi
Original	Albugo laibachii	Alai	Uniprot 06/08/2020	Pseudofungi	Diaphoretickes	Osmo_pseudofungi	Osmo_Pseudofungi
Original	Saprolegnia parasitica	Spar	Uniprot 06/08/2020	Pseudofungi	Diaphoretickes	Osmo_pseudofungi	Osmo_Pseudofungi
Original	Aphanomyces astaci	Aast	NCBI 06/08/2020; Aphanomyces astaci (assembly Apha_asta_APO3_V1)	Pseudofungi	Diaphoretickes	Osmo_pseudofungi	Osmo_Pseudofungi
Original	Hyphochytrium catenoides	Hcat	https://doi.org/10.6084/m9.figshare.13140191.v1 [Ocaña-Pallarès, E., Williams, T.A., López-Escardó, D. et al. Divergent genomic trajectories predate the origin of animals and fungi. Nature 609, 747–753 (2022)]	Pseudofungi	Diaphoretickes	Osmo_pseudofungi	Osmo_Pseudofungi
Original	Aplanochytrium kerguelense	Aker	https://doi.org/10.6084/m9.figshare.13140191.v1 [Ocaña-Pallarès, E., Williams, T.A., López-Escardó, D. et al. Divergent genomic trajectories predate the origin of animals and fungi. Nature 609, 747–753 (2022)]	Labyrinthulea	Diaphoretickes	Osmo_laby	Osmo_Labyrinthulea
Original	Schizochytrium aggregatum	Sagg	JGI 06/08/2020	Labyrinthulea	Diaphoretickes	Osmo_laby	Osmo_Labyrinthulea
Original	Aurantiochytrium limacinum	Alim	JGI 06/08/2020	Labyrinthulea	Diaphoretickes	Osmo_laby	Osmo_Labyrinthulea
Original	Hondaea fermentalgiana	Hfer	NCBI 03/08/2020	Labyrinthulea	Diaphoretickes	Osmo_laby	Osmo_Labyrinthulea
Original	Ectocarpus siliculosus	Esil	https://doi.org/10.6084/m9.figshare.13140191.v1 [Ocaña-Pallarès, E., Williams, T.A., López-Escardó, D. et al. Divergent genomic trajectories predate the origin of animals and fungi. Nature 609, 747–753 (2022)]	Ochrophyta	Diaphoretickes	Cp_Diaphoretickes	Cp_Diaphoretickes
Original	Nannochloropsis gaditana	Ngad	Uniprot 06/08/2020	Ochrophyta	Diaphoretickes	Cp_Diaphoretickes	Cp_Diaphoretickes
Original	Aureococcus anophagefferens	Aano	NCBI 06/08/2020; Aureococcus anophagefferens (assembly v 1.0)	Ochrophyta	Diaphoretickes	Cp_Diaphoretickes	Cp_Diaphoretickes
Original	Thalassiosira pseudonana	Tpse	Uniprot 06/08/2020	Ochrophyta	Diaphoretickes	Cp_Diaphoretickes	Cp_Diaphoretickes
Original	Tetrahymena thermophila	Tthe	https://doi.org/10.6084/m9.figshare.13140191.v1 [Ocaña-Pallarès, E., Williams, T.A., López-Escardó, D. et al. Divergent genomic trajectories predate the origin of animals and fungi. Nature 609, 747–753 (2022)]	Alveolata	Diaphoretickes	Other_SAR	Other_SAR
Original	Vitrella brassicaformis	Vbra	https://doi.org/10.6084/m9.figshare.13140191.v1 [Ocaña-Pallarès, E., Williams, T.A., López-Escardó, D. et al. Divergent genomic trajectories predate the origin of animals and fungi. Nature 609, 747–753 (2022)]	Alveolata	Diaphoretickes	Cp_Diaphoretickes	Cp_Diaphoretickes
Original	Symbiodinium minutum	Smin	EukProt_v2; https://doi.org/10.6084/m9.figshare.12417881.v2	Alveolata	Diaphoretickes	Cp_Diaphoretickes	Cp_Diaphoretickes
Original	Chromera velia	Cvel	Uniprot 03/08/2020	Alveolata	Diaphoretickes	Cp_Diaphoretickes	Cp_Diaphoretickes
Original	Bigelowiella natans	Bnat	https://doi.org/10.6084/m9.figshare.13140191.v1 [Ocaña-Pallarès, E., Williams, T.A., López-Escardó, D. et al. Divergent genomic trajectories predate the origin of animals and fungi. Nature 609, 747–753 (2022)]	Rhizaria	Diaphoretickes	Cp_Diaphoretickes	Cp_Diaphoretickes
Original	Plasmodiophora brassicae	Pbra	https://doi.org/10.6084/m9.figshare.13140191.v1 [Ocaña-Pallarès, E., Williams, T.A., López-Escardó, D. et al. Divergent genomic trajectories predate the origin of animals and fungi. Nature 609, 747–753 (2022)]	Rhizaria	Diaphoretickes	Other_SAR	Other_SAR
Original	Reticulomyxa filosa	Rfil	https://doi.org/10.6084/m9.figshare.13140191.v1 [Ocaña-Pallarès, E., Williams, T.A., López-Escardó, D. et al. Divergent genomic trajectories predate the origin of animals and fungi. Nature 609, 747–753 (2022)]	Rhizaria	Diaphoretickes	Other_SAR	Other_SAR
Original	Guillardia theta	Gthe	https://doi.org/10.6084/m9.figshare.13140191.v1 [Ocaña-Pallarès, E., Williams, T.A., López-Escardó, D. et al. Divergent genomic trajectories predate the origin of animals and fungi. Nature 609, 747–753 (2022)]	Cryptophyceae	Diaphoretickes	Cp_Diaphoretickes	Cp_Diaphoretickes
Original	Goniomonas avonlea	Gavo	https://doi.org/10.1186/s12915-018-0593-5	Cryptophyceae	Diaphoretickes	Other_diapho	Other_Diaphoretickes
Original	Emiliania huxleyi	Ehux	https://doi.org/10.6084/m9.figshare.13140191.v1 [Ocaña-Pallarès, E., Williams, T.A., López-Escardó, D. et al. Divergent genomic trajectories predate the origin of animals and fungi. Nature 609, 747–753 (2022)]	Haptophyta	Diaphoretickes	Cp_Diaphoretickes	Cp_Diaphoretickes
Original	Chrysochromulina sp.	Chsp	NCBI 06/08/2020; Chrysochromulina tobinii (assembly Ctobinv2)	Haptophyta	Diaphoretickes	Cp_Diaphoretickes	Cp_Diaphoretickes
Original	Cyanophora paradoxa	Cpar	https://doi.org/10.1093/dnares/dsz009	Glaucophyta	Diaphoretickes	Pp_Diaphoretickes	Pp_Diaphoretickes
Original	Cyanoptyche gloeocystis	Cglo	EukProt_v2; https://doi.org/10.6084/m9.figshare.12417881.v2	Glaucophyta	Diaphoretickes	Pp_Diaphoretickes	Pp_Diaphoretickes
Original	Arabidopsis thaliana	Atha	https://doi.org/10.6084/m9.figshare.13140191.v1 [Ocaña-Pallarès, E., Williams, T.A., López-Escardó, D. et al. Divergent genomic trajectories predate the origin of animals and fungi. Nature 609, 747–753 (2022)]	Embryophyta	Diaphoretickes	Pp_Diaphoretickes	Pp_Diaphoretickes
Original	Selaginella moellendorffii	Smoe	NCBI 06/08/2020; Selaginella moellendorffii (assembly v1.0)	Embryophyta	Diaphoretickes	Pp_Diaphoretickes	Pp_Diaphoretickes
Original	Marchantia polymorpha	Mpol	NCBI 26/08/2020; Marchantia polymorpha subsp. ruderalis (assembly ASM993635v2)	Embryophyta	Diaphoretickes	Pp_Diaphoretickes	Pp_Diaphoretickes
Original	Klebsormidium flaccidum	Kfla	https://doi.org/10.6084/m9.figshare.13140191.v1 [Ocaña-Pallarès, E., Williams, T.A., López-Escardó, D. et al. Divergent genomic trajectories predate the origin of animals and fungi. Nature 609, 747–753 (2022)]	Streptophyta	Diaphoretickes	Pp_Diaphoretickes	Pp_Diaphoretickes
Original	Chlorokybus atmophyticus	Catm	ftp://ftp.cngb.org/pub/CNSA/data1/CNP0000228/CNS0021447/CNA0002353/scaffold_Chlorokybus_atmophyticus.pep.gz	Streptophyta	Diaphoretickes	Pp_Diaphoretickes	Pp_Diaphoretickes
Original	Chlamydomonas reinhardtii	Crei	NCBI 06/08/2020; Chlamydomonas reinhardtii (assembly v3.0)	Chlorophyta	Diaphoretickes	Pp_Diaphoretickes	Pp_Diaphoretickes
Original	Micromonas pusilla	Mpus	NCBI 26/08/2020; Micromonas pusilla CCMP1545 (assembly Micromonas pusilla CCMP1545 v2.0)	Chlorophyta	Diaphoretickes	Pp_Diaphoretickes	Pp_Diaphoretickes
Original	Bathycoccus prasinos	Bpra	JGI 20/02/2020	Chlorophyta	Diaphoretickes	Pp_Diaphoretickes	Pp_Diaphoretickes
Original	Rhodelphis limneticus	Rlim	https://datadryad.org/stash/dataset/doi:10.5061/dryad.tr6d8q2	Rhodelphidia	Diaphoretickes	Np-Diaphoretickes	Np-Diaphoretickes
Original	Cyanidioschyzon merolae	Cmer	https://doi.org/10.6084/m9.figshare.13140191.v1 [Ocaña-Pallarès, E., Williams, T.A., López-Escardó, D. et al. Divergent genomic trajectories predate the origin of animals and fungi. Nature 609, 747–753 (2022)]	Rhodophyta	Diaphoretickes	Pp_Diaphoretickes	Pp_Diaphoretickes
Original	Chondrus crispus	Ccri	https://doi.org/10.6084/m9.figshare.13140191.v1 [Ocaña-Pallarès, E., Williams, T.A., López-Escardó, D. et al. Divergent genomic trajectories predate the origin of animals and fungi. Nature 609, 747–753 (2022)]	Rhodophyta	Diaphoretickes	Pp_Diaphoretickes	Pp_Diaphoretickes
Original	Pyropia yezoensis	Pyez	http://nrifs.fra.affrc.go.jp/ResearchCenter/5_AG/genomes/nori/	Rhodophyta	Diaphoretickes	Pp_Diaphoretickes	Pp_Diaphoretickes
Extended	Pygsuia_biforma	Pbif	EukProt_v3; 'The Complete Set' (https://figshare.com/articles/dataset/TCS_tar_gz/21586065?file=38256648)	Breviatea	Amorphea	Other_amorphea	Other_Amorphea
Extended	Mastigamoeba_balamuthi	Mbal	EukProt_v3; 'The Complete Set' (https://figshare.com/articles/dataset/TCS_tar_gz/21586065?file=38256648)	Amoebozoa	Amorphea	Other_amorphea	Other_Amorphea
Extended	Diaphanoeca_grandis	Dgra	EukProt_v3; 'The Complete Set' (https://figshare.com/articles/dataset/TCS_tar_gz/21586065?file=38256648)	Choanoflagellatea	Amorphea	Other_amorphea	Other_Holozoa
Extended	Salpingoeca_dolichothecata	Sdol	EukProt_v3; 'The Complete Set' (https://figshare.com/articles/dataset/TCS_tar_gz/21586065?file=38256648)	Choanoflagellatea	Amorphea	Other_amorphea	Other_Holozoa
Extended	Mnemiopsis_leidyi	Mlei	EukProt_v3; 'The Complete Set' (https://figshare.com/articles/dataset/TCS_tar_gz/21586065?file=38256648)	Metazoa	Amorphea	Other_amorphea	Other_Holozoa
Extended	Trichoplax_sp_H2	Tspp	EukProt_v3; 'The Complete Set' (https://figshare.com/articles/dataset/TCS_tar_gz/21586065?file=38256648)	Metazoa	Amorphea	Other_amorphea	Other_Holozoa
Extended	Oscarella_pearsei	Opea	EukProt_v3; 'The Complete Set' (https://figshare.com/articles/dataset/TCS_tar_gz/21586065?file=38256648)	Metazoa	Amorphea	Other_amorphea	Other_Holozoa
Extended	Branchiostoma_floridae	Bflo	EukProt_v3; 'The Complete Set' (https://figshare.com/articles/dataset/TCS_tar_gz/21586065?file=38256648)	Metazoa	Amorphea	Other_amorphea	Other_Holozoa
Extended	Baffinella_frigidus	Bfri	EukProt_v3; 'The Complete Set' (https://figshare.com/articles/dataset/TCS_tar_gz/21586065?file=38256648)	Cryptophyceae	Diaphoretickes	Cp-Diaphoretickes	Cp-Diaphoretickes
Extended	Diacronema_sp_CCMP2436	Dspp	EukProt_v3; 'The Complete Set' (https://figshare.com/articles/dataset/TCS_tar_gz/21586065?file=38256648)	Haptophyta	Diaphoretickes	Cp-Diaphoretickes	Cp-Diaphoretickes
Extended	Rhodelphis_marinus	Rmar	EukProt_v3; 'The Complete Set' (https://figshare.com/articles/dataset/TCS_tar_gz/21586065?file=38256648)	Rhodelphidia	Diaphoretickes	Np-Diaphoretickes	Np-Diaphoretickes
Extended	Galdieria_sulphuraria	Gsul	EukProt_v3; 'The Complete Set' (https://figshare.com/articles/dataset/TCS_tar_gz/21586065?file=38256648)	Rhodophyta	Diaphoretickes	Sp-Diaphoretickes	Sp-Diaphoretickes
Extended	Prasinoderma_coloniale	Pcol	EukProt_v3; 'The Complete Set' (https://figshare.com/articles/dataset/TCS_tar_gz/21586065?file=38256648)	Chlorophyta	Diaphoretickes	Sp-Diaphoretickes	Sp-Diaphoretickes
Extended	Ostreococcus_tauri	Otau	EukProt_v3; 'The Complete Set' (https://figshare.com/articles/dataset/TCS_tar_gz/21586065?file=38256648)	Chlorophyta	Diaphoretickes	Sp-Diaphoretickes	Sp-Diaphoretickes
Extended	Nephroselmis_pyriformis	Npyr	EukProt_v3; 'The Complete Set' (https://figshare.com/articles/dataset/TCS_tar_gz/21586065?file=38256648)	Chlorophyta	Diaphoretickes	Sp-Diaphoretickes	Sp-Diaphoretickes
Extended	Chlorella_variabilis	Cvar	EukProt_v3; 'The Complete Set' (https://figshare.com/articles/dataset/TCS_tar_gz/21586065?file=38256648)	Chlorophyta	Diaphoretickes	Sp-Diaphoretickes	Sp-Diaphoretickes
Extended	Volvox_carteri	Vcar	EukProt_v3; 'The Complete Set' (https://figshare.com/articles/dataset/TCS_tar_gz/21586065?file=38256648)	Chlorophyta	Diaphoretickes	Sp-Diaphoretickes	Sp-Diaphoretickes
Extended	Klebsormidium_nitens	Knit	EukProt_v3; 'The Complete Set' (https://figshare.com/articles/dataset/TCS_tar_gz/21586065?file=38256648)	Streptophyta	Diaphoretickes	Sp-Diaphoretickes	Sp-Diaphoretickes
Extended	Coleochaete_scutata	Cscu	EukProt_v3; 'The Complete Set' (https://figshare.com/articles/dataset/TCS_tar_gz/21586065?file=38256648)	Streptophyta	Diaphoretickes	Sp-Diaphoretickes	Sp-Diaphoretickes
Extended	Brevimastigomonas_motovehiculus	Bmot	EukProt_v3; 'The Complete Set' (https://figshare.com/articles/dataset/TCS_tar_gz/21586065?file=38256648)	Rhizaria	Diaphoretickes	Np-Diaphoretickes	Np-Diaphoretickes
Extended	Paulinella_micropora	Pmic	EukProt_v3; 'The Complete Set' (https://figshare.com/articles/dataset/TCS_tar_gz/21586065?file=38256648)	Rhizaria	Diaphoretickes	Sp-Diaphoretickes	Sp-Diaphoretickes
Extended	Haloplacidia_sp_CaronLabIsolate	Hspp	EukProt_v3; 'The Complete Set' (https://figshare.com/articles/dataset/TCS_tar_gz/21586065?file=38256648)	Stramenopiles	Diaphoretickes	Np-Diaphoretickes	Np-Diaphoretickes
Extended	Phaeodactylum_tricornutum	Ptri	EukProt_v3; 'The Complete Set' (https://figshare.com/articles/dataset/TCS_tar_gz/21586065?file=38256648)	Ochrophyta	Diaphoretickes	Cp-Diaphoretickes	Cp-Diaphoretickes
Extended	Acanthocystis_sp_HF-20	Aspp	EukProt_v3; 'The Complete Set' (https://figshare.com/articles/dataset/TCS_tar_gz/21586065?file=38256648)	Centroplasthelida	Diaphoretickes	Np-Diaphoretickes	Np-Diaphoretickes
Extended	Oxyrrhis_marina	Omar	EukProt_v3; 'The Complete Set' (https://figshare.com/articles/dataset/TCS_tar_gz/21586065?file=38256648)	Alveolata	Diaphoretickes	Other_SAR	Other_SAR
Extended	Toxoplasma_gondii	Tgon	EukProt_v3; 'The Complete Set' (https://figshare.com/articles/dataset/TCS_tar_gz/21586065?file=38256648)	Alveolata	Diaphoretickes	Other_SAR	Other_SAR
Extended	Gefionella_okellyi	Goke	EukProt_v3; 'The Complete Set' (https://figshare.com/articles/dataset/TCS_tar_gz/21586065?file=38256648)	Malawimonadida	Other	Other	Other
Extended	Trypanosoma_brucei	Tbru	EukProt_v3; 'The Complete Set' (https://figshare.com/articles/dataset/TCS_tar_gz/21586065?file=38256648)	Discoba	Other	Other	Other
Extended	Andalucia_godoyi	Agod	EukProt_v3; 'The Complete Set' (https://figshare.com/articles/dataset/TCS_tar_gz/21586065?file=38256648)	Discoba	Other	Other	Other
Extended	Naegleria_gruberi	Ngru	EukProt_v3; 'The Complete Set' (https://figshare.com/articles/dataset/TCS_tar_gz/21586065?file=38256648)	Discoba	Other	Other	Other
Extended	Euglena_gracilis	Egra	EukProt_v3; 'The Complete Set' (https://figshare.com/articles/dataset/TCS_tar_gz/21586065?file=38256648)	Discoba	Other	Other	Other
Extended	Sulcionema_specki	Sspe	EukProt_v3; 'The Complete Set' (https://figshare.com/articles/dataset/TCS_tar_gz/21586065?file=38256648)	Discoba	Other	Other	Other
Extended	Bodo_saltans	Bsal	EukProt_v3; 'The Complete Set' (https://figshare.com/articles/dataset/TCS_tar_gz/21586065?file=38256648)	Discoba	Other	Other	Other
Extended	Monocercomonoides exilis	Mexi	EukProt_v3; 'The Complete Set' (https://figshare.com/articles/dataset/TCS_tar_gz/21586065?file=38256648)	Metamonada	Other	Other	Other
Extended	Giardia_intestinalis	Gint	EukProt_v3; 'The Complete Set' (https://figshare.com/articles/dataset/TCS_tar_gz/21586065?file=38256648)	Metamonada	Other	Other	Other

## Sheet: 7
Supplementary Table 7. Phylobayes input file on fossil calibration data for the relaxed molecular clock analysis
12					References:
Nirr	Amac	-1	407		Strullu-Derrien et al. 2018. Phil. Trans. R. Soc. B 373:20160502
Tpse	Esil	-1	174		Matari et al. 2014. BMC Evol Biol 14:101
Pinf	Esil	-1	408		Matari et al. 2014. BMC Evol Biol 14:101
Hsap	Pyez	2450	1033		Gumsley et al. 2017. PNAS 114(8):1811-1816
Rlim	Pyez	-1	1033		Betts et al. 2018. Nature Ecology & Evolution 2:1556–1562
Nirr	Ccin	-1	321.1		Betts et al. 2018. Nature Ecology & Evolution 2:1556–1562
Rfil	Pbra	-1	525.5		Betts et al. 2018. Nature Ecology & Evolution 2:1556–1562
Atha	Kfla	-1	509		Betts et al. 2018. Nature Ecology & Evolution 2:1556–1562
Atha	Mpol	515.5	-1		Morris et al. 2018. PNAS 115(10):E2274-E2283
Hsap	Mbre	-1	550.25		Betts et al. 2018. Nature Ecology & Evolution 2:1556–1562
Atha	Smoe	-1	125.9		Betts et al. 2018. Nature Ecology & Evolution 2:1556–1562
Hsap	Nvec	833	-1		Betts et al. 2018. Nature Ecology & Evolution 2:1556–1562

## Sheet: 8
Supplementary Table 8. Bibliographical sources used to incorporate the extended species set into the built species phylogeny
Four-letter abbreviation	Full species name	Taxonomy	Source
Hspp	Haloplacidia_sp_CaronLabIsolate	Stramenopiles	Figure S1 from: Multiple plastid losses within photosynthetic stramenopiles revealed by comprehensive phylogenomics (https://doi.org/10.1016/j.cub.2024.11.065)
Ptri	Phaeodactylum_tricornutum	Stramenopiles	Figure S1 from: Multiple plastid losses within photosynthetic stramenopiles revealed by comprehensive phylogenomics (https://doi.org/10.1016/j.cub.2024.11.065)
Gsul	Galdieria_sulphuraria	Rhodophyta	Figure 1 from: The expanded Bostrychia moritziana genome unveils evolution in the most diverse and complex order of red algae (https://doi.org/10.1016/j.cub.2025.04.044)
Rmar	Rhodelphis_marinus	Rhodelphis	Figure 3 from: Non-photosynthetic predators are sister to red algae (https://www.nature.com/articles/s41586-019-1398-6)
Bmot	Brevimastigomonas_motovehiculus	Rhizaria	Species tree provided by EukProt v3 https://evocellbio.com/eukprot/
Pmic	Paulinella_micropora	Rhizaria	Multigene phylogeny and cell evolution of chromist infrakingdom Rhizaria: contrasting cell organisation of sister phyla Cercozoa and Retaria (https://link.springer.com/article/10.1007/s00709-018-1241-1)
Mexi	Monocercomonoides_exilis	Preaxostyla	Figure 1 from: A Eukaryote without a Mitochondrial Organelle (https://doi.org/10.1016/j.cub.2016.03.053)
Dgra	Diaphanoeca_grandis	Opisthokonta	Figure 2 from: Reconstruction of protein domain evolution using single-cell amplified genomes of uncultured choanoflagellates sheds light on the origin of animals (https://doi.org/10.1098/rstb.2019.0088)
Sdol	Salpingoeca_dolichothecata	Opisthokonta	Figure 2 from: Reconstruction of protein domain evolution using single-cell amplified genomes of uncultured choanoflagellates sheds light on the origin of animals (https://doi.org/10.1098/rstb.2019.0088)
Mlei	Mnemiopsis_leidyi	Opisthokonta	Figure 2 from: Novel genomic approaches support Xenacoelomorpha as sister to all Bilateria (https://www.researchsquare.com/article/rs-5529390/v1)
Tspp	Trichoplax_sp_H2	Opisthokonta	Figure 2 from: Novel genomic approaches support Xenacoelomorpha as sister to all Bilateria (https://www.researchsquare.com/article/rs-5529390/v1)
Opea	Oscarella_pearsei	Opisthokonta	Figure 2 from: Novel genomic approaches support Xenacoelomorpha as sister to all Bilateria (https://www.researchsquare.com/article/rs-5529390/v1)
Bflo	Branchiostoma_floridae	Opisthokonta	Figure 2 from: Novel genomic approaches support Xenacoelomorpha as sister to all Bilateria (https://www.researchsquare.com/article/rs-5529390/v1)
Goke	Gefionella_okellyi	Malawimonadida	Figure 1 from: Phylogenomics of neglected flagellated protists supports a revised eukaryotic tree of life (https://doi.org/10.1016/j.cub.2024.10.075)
Agod	Andalucia_godoyi	Jakobida	Figure 1 from: A robustly rooted tree of eukaryotes reveals their excavate ancestry (https://doi.org/10.1038/s41586-025-08709-5)
Ngru	Naegleria_gruberi	Heterolobosea	Figure 1 from: A robustly rooted tree of eukaryotes reveals their excavate ancestry (https://doi.org/10.1038/s41586-025-08709-5)
Dspp	Diacronema_sp_CCMP2436	Haptophyta	Figure 1 from: The Genome of the Haptophyte Diacronema lutheri (Pavlova lutheri, Pavlovales): A Model for Lipid Biosynthesis in Eukaryotic Algae (https://doi.org/10.1093/gbe/evab178)
Gint	Giardia_intestinalis	Fornicata	Figure 1 from: A Eukaryote without a Mitochondrial Organelle (https://doi.org/10.1016/j.cub.2016.03.053)
Egra	Euglena_gracilis	Euglenozoa	Figure 1 from: A robustly rooted tree of eukaryotes reveals their excavate ancestry (https://doi.org/10.1038/s41586-025-08709-5)
Sspe	Sulcionema_specki	Euglenozoa	Figure 1 from: A robustly rooted tree of eukaryotes reveals their excavate ancestry (https://doi.org/10.1038/s41586-025-08709-5)
Bsal	Bodo_saltans	Euglenozoa	Figure 1 from: A robustly rooted tree of eukaryotes reveals their excavate ancestry (https://doi.org/10.1038/s41586-025-08709-5)
Tbru	Trypanosoma_brucei	Euglenozoa	Figure 1 from: A robustly rooted tree of eukaryotes reveals their excavate ancestry (https://doi.org/10.1038/s41586-025-08709-5)
Bfri	Baffinella_frigidus	Cryptophyceae	Figure 8 from: Baffinella frigidus gen. et sp. nov. (Baffinellaceae fam. nov., Cryptophyceae) from Baffin Bay: Morphology, pigment profile, phylogeny, and growth rate response to three abiotic factors (https://doi.org/10.1111/jpy.12766)
Pcol	Prasinoderma_coloniale	Chloroplastida	Figure 2 from: The timescale of early land plant evolution (https://doi.org/10.1073/pnas.1719588115)
Otau	Ostreococcus_tauri	Chloroplastida	Figure 1 from: Neoproterozoic origin and multiple transitions to macroscopic growth in green seaweeds (https://doi.org/10.1073/pnas.1910060117)
Npyr	Nephroselmis_pyriformis	Chloroplastida	Figure 1 from: Neoproterozoic origin and multiple transitions to macroscopic growth in green seaweeds (https://doi.org/10.1073/pnas.1910060117)
Cvar	Chlorella_variabilis	Chloroplastida	Figure 2 from: Phylotranscriptomics unveil a Paleoproterozoic-Mesoproterozoic origin and deep relationships of the Viridiplantae (https://doi.org/10.1038/s41467-023-41137-5)
Knit	Klebsormidium_nitens	Chloroplastida	Figure 2 from: Phylogenomic insights into the first multicellular streptophyte (https://doi.org/10.1016/j.cub.2023.12.070)
Cscu	Coleochaete_scutata	Chloroplastida	Figure 2 from: The timescale of early land plant evolution (https://doi.org/10.1073/pnas.1719588115)
Vcar	Volvox_carteri	Chloroplastida	Figure 1 from: Neoproterozoic origin and multiple transitions to macroscopic growth in green seaweeds (https://doi.org/10.1073/pnas.1910060117)
Aspp	Acanthocystis_sp_HF-20	Centroplasthelida	Figure 3 from: Meteora sporadica, a protist with incredible cell architecture, is related to Hemimastigophora (https://doi.org/10.1016/j.cub.2023.12.032)
Pbif	Pygsuia_biforma	Breviatea	Figure 1 from: Phylogenomics of neglected flagellated protists supports a revised eukaryotic tree of life (https://doi.org/10.1016/j.cub.2024.10.075)
Mbal	Mastigamoeba_balamuthi	Amoebozoa	Figure 3 from: Between a Pod and a Hard Test: The Deep Evolution of Amoebae (https://doi.org/10.1093/molbev/msx162)
Omar	Oxyrrhis_marina	Alveolata	Figure 1 from: Investigation of heterotrophs reveals new insights in dinoflagellate evolution (https://doi.org/10.1016/j.ympev.2024.108086)
Tgon	Toxoplasma_gondii	Alveolata	Figure 1 from: Reducing long-branch effects in multi-protein data uncovers a close relationship between Alveolata and Rhizaria (https://doi.org/10.1016/j.ympev.2016.04.033)

## Sheet: 9
Supplementary Table 9. Results from gene tree-species tree reconciliation analyses under different topological resolutions tested as the species tree topology
Topologies used as the species tree	Sum of log(likelihood) values from every reconcilied cluster in each reconciliation set (41791 clusters produced reconciliation results for all the topologies considered)
Consensus-tree topology	-258761626915008
DiffBasidio	-258780809181009
DiffHapto	-258795781985008
DiffOchro	-258859507772007
Topologies used as the species tree	Topology (Newick format file)	Description
Consensus-tree topology	((((((((((((((Pinf:1,Hara:1):1,Pvex:1):1,Pult:1):1,Parr:1):1,Alai:1):1,(Spar:1,Aast:1):1):1,Hcat:1):1,(((Tpse:1,Esil:1):1,Ngad:1):1,Aano:1):1):1,((((Hfer:1,Alim:1):1,Sagg:1):1,Aker:1):1,(Croe:1,Bisp:1):1):1):1,Bhom:1):1,(((Vbra:1,Cvel:1):1,Smin:1):1,Tthe:1):1):1,((Rfil:1,Pbra:1):1,Bnat:1):1):1,(((((((((Smoe:1,Atha:1):1,Mpol:1):1,Kfla:1):1,Catm:1):1,((Mpus:1,Bpra:1):1,Crei:1):1):1,(Cpar:1,Cglo:1):…	Same topology as shown in Extended Data Fig. 5
DiffBasidio	((((((((((((((Pinf:1,Hara:1):1,Pvex:1):1,Pult:1):1,Parr:1):1,Alai:1):1,(Spar:1,Aast:1):1):1,Hcat:1):1,(((Tpse:1,Esil:1):1,Ngad:1):1,Aano:1):1):1,((((Hfer:1,Alim:1):1,Sagg:1):1,Aker:1):1,(Croe:1,Bisp:1):1):1):1,Bhom:1):1,(((Vbra:1,Cvel:1):1,Smin:1):1,Tthe:1):1):1,((Rfil:1,Pbra:1):1,Bnat:1):1):1,(((((((((Smoe:1,Atha:1):1,Mpol:1):1,Kfla:1):1,Catm:1):1,((Mpus:1,Bpra:1):1,Crei:1):1):1,(Cpar:1,Cglo:1):…	Same as consensus-tree topology, but with Sporobolomyces roseus (Spro) as sister-group to Coprinopsis cinerea (Ccin) and to Ustilago maydis (Umay)
DiffHapto	((((((((((((((Pinf:1,Hara:1):1,Pvex:1):1,Pult:1):1,Parr:1):1,Alai:1):1,(Spar:1,Aast:1):1):1,Hcat:1):1,(((Tpse:1,Esil:1):1,Ngad:1):1,Aano:1):1):1,((((Hfer:1,Alim:1):1,Sagg:1):1,Aker:1):1,(Croe:1,Bisp:1):1):1):1,Bhom:1):1,(((Vbra:1,Cvel:1):1,Smin:1):1,Tthe:1):1):1,(((Rfil:1,Pbra:1):1,Bnat:1):1,(Ehux:1,Chsp:1):1)):1,((((((((Smoe:1,Atha:1):1,Mpol:1):1,Kfla:1):1,Catm:1):1,((Mpus:1,Bpra:1):1,Crei:1):1)…	Same as consensus-tree topology, but with Emiliania huxleyi (Ehux) and Chrysochromulina sp. (Chsp) as sister-group to Rhizaria
DiffOchro	((((((((((((((Pinf:1,Hara:1):1,Pvex:1):1,Pult:1):1,Parr:1):1,Alai:1):1,(Spar:1,Aast:1):1):1,Hcat:1):1,(((Tpse:1,Esil:1):1,Aano:1):1,Ngad:1):1):1,((((Hfer:1,Alim:1):1,Sagg:1):1,Aker:1):1,(Croe:1,Bisp:1):1):1):1,Bhom:1):1,(((Vbra:1,Cvel:1):1,Smin:1):1,Tthe:1):1):1,((Rfil:1,Pbra:1):1,Bnat:1):1):1,(((((((((Smoe:1,Atha:1):1,Mpol:1):1,Kfla:1):1,Catm:1):1,((Mpus:1,Bpra:1):1,Crei:1):1):1,(Cpar:1,Cglo:1):…	Same as consensus-tree topology, but exchanging the position of Nannochloropsis gaditana (Ngad) by the position of Aureococcus anophagefferens (Aano)

## Sheet: 10
Supplementary Table 10. Main annotations of the additional set of clusters that are retrieved as osmoclusters by excluding the photosynthetic organisms from the background set of species as inferred by aggregating the individual annotations of every cluster sequence obtained with eggNOG-mapper
Cluster	Main annotation
OG112	ATPase activity
OG125	AMP-binding enzyme C-terminal domain
OG134	antiporter activity
OG178	Transmembrane protein. Source PGD
OG194	Belongs to the glyceraldehyde-3-phosphate dehydrogenase family
OG213	Pyridoxal-phosphate dependent enzyme
OG267	ion transport
OG284	cystathionine gamma-synthase activity
OG290	Triose-phosphate Transporter family
OG332	Rhodanase C-terminal
OG337	Anthranilate synthase component I, N terminal region
OG380	Sugar (and other) transporter
OG480	homoserine dehydrogenase activity
OG492	Caspase domain
OG496	transferase activity, transferring hexosyl groups
OG618	Beta-glucan synthesis-associated protein (SKN1)
OG651	Belongs to the Ca(2 ) cation antiporter (CaCA) (TC 2.A.19) family
OG652	GTP cyclohydrolase II
OG664	NAD-dependent glycerol-3-phosphate dehydrogenase C-terminus
OG678	isomerase activity
OG680	PFAM Uncharacterised ACR, YagE family COG1723
OG708	ATP binding
OG741	L-glutamate biosynthetic process
OG849	rRNA (uridine-N3-)-methyltransferase activity
OG856	zinc ion binding
OG890	lipid catabolic process
OG935	Nitrate transporter
OG959	Malate dehydrogenase
OG1028	queuosine biosynthetic process
OG1087	cyclic pyranopterin monophosphate synthase activity
OG1246	tryptophan synthase
OG1427	Histidine biosynthesis trifunctional protein
OG1483	Dehydratase family
OG1579	Putative serine esterase (DUF676)
OG1583	ubiquinone-6 biosynthetic process
OG1635	uroporphyrin-III C-methyltransferase activity
OG1796	N-acetyl-gamma-glutamyl-phosphate reductase activity
OG1965	Beta-lactamase superfamily domain
OG1977	Protein of unknown function, DUF547
OG1984	Major Facilitator Superfamily
OG1985	Prolyl 4-hydroxylase alpha subunit homologues.
OG1996	ATP-binding Cassette (ABC) Superfamily. Source PGD,,,Periplasmic binding protein
OG2252	Belongs to the isocitrate lyase PEP mutase superfamily. Isocitrate lyase family
OG2276	Belongs to the alpha-IPM synthase homocitrate synthase family
OG2306	7,8-dihydro-6-hydroxymethylpterin-pyrophosphokinase (HPPK)
OG2331	Catalyzes the formation of 6,7-dimethyl-8- ribityllumazine by condensation of 5-amino-6-(D- ribitylamino)uracil with 3,4-dihydroxy-2-butanone 4-phosphate. This is the penultimate step in the biosynthesis of riboflavin
OG2486	ornithine carbamoyltransferase activity
OG2515	ATPase activity
OG2587	dihydroorotase activity
OG2671	argininosuccinate synthase
OG2678	SAICAR synthetase
OG2695	pyridoxal 5'-phosphate synthase (glutamine hydrolysing) activity
OG2711	imidazoleglycerol-phosphate synthase activity
OG2776	Belongs to the imidazoleglycerol-phosphate dehydratase family
OG2826	Sulfite reductase
OG2833	1-(5-phosphoribosyl)-5-[(5-phosphoribosylamino)methylideneamino]imidazole-4-carboxamide isomerase activity
OG2847	Fructose-bisphosphate aldolase class-II
OG3043	Riboflavin synthase
OG3159	biotin synthase activity
OG3161	respiratory chain complex III assembly
OG3169	belongs to the metallo- dependent hydrolases superfamily. Urease alpha subunit family
OG3179	Glycosyl transferase family, a/b domain
OG3306	WLM domain
OG3381	WLM domain
OG3442	Calcineurin-like phosphoesterase
OG3465	Belongs to the class-III pyridoxal-phosphate-dependent aminotransferase family
OG3516	IMP-specific 5'-nucleotidase involved in IMP (inositol monophosphate) degradation
OG3711	Pc13g06010 protein. Source PGD
OG3795	YjgF/chorismate_mutase-like, putative endoribonuclease
OG3907	urease accessory protein
OG3950	Pyridoxamine 5'-phosphate oxidase
OG3986	Prolyl 4-hydroxylase alpha subunit homologues.
OG4049	Belongs to the mitochondrial carrier (TC 2.A.29) family
OG4179	viral mRNA export from host cell nucleus
OG4218	dipeptidase activity
OG4259	Phosphoglycerate mutase family,,,Chromosome 16 contig 1, DNA sequence. Source PGD
OG4335	urease accessory protein,,,UreD urease accessory protein
OG4392	Belongs to the glutamine synthetase family
OG4413	uridine kinase
OG4440	PFAM Peptide N-acetyl-beta-D-glucosaminyl asparaginase amidase A
OG4696	metal-nicotianamine transporter YSL6
OG5062	PP-loop family
OG5369	Belongs to the sodium solute symporter (SSF) (TC 2.A.21) family
OG5498	Asparagine synthase
OG5580	Chromosome 15 contig 1, DNA sequence. Source PGD
OG5813	response to benomyl
OG5823	Rdx family
OG6138	-
OG7091	NADPH-dependent FMN reductase
OG9146	Dihydroorotate dehydrogenase
OG11029	rRNA (uridine-N3-)-methyltransferase activity
OG12966	-
OG13017	ChrR Cupin-like domain
OG16754	Glutathione-dependent formaldehyde-activating

[truncated: 2 more sheets: 11, 12]
